# Supplementary material for: A new molecular classification to drive precision treatment strategies in primary Sjögren’s syndrome
Source: Nat Commun. 2021 Jun 10;12:3523. doi: 10.1038/s41467-021-23472-7 (PMC8192578; doi:10.1038/s41467-021-23472-7)
Supplement: Supplementary file 4 — Supplementary Data 1 [file 41467_2021_23472_MOESM4_ESM.xlsx]

## Sheet: DEGs in all clusters vs HV 
Supplementary Data 1: Significant differentially expressed genes (DEG) performed for 304 pSS patients from Clusters (C1: 101, C2: 77, C3: 88, C4: 38) vs 330 healthy volunteers (HV). A limma model was performed on vst transformation gene expression dataset. Resulting p-values were adjusted for multiple hypothesis testing (Benjamin-Hochberg) and filtered to retain differentially expressed genes (DE…
Core analysis settings	DEG signatures
C1 vs. HV	284 DEG
	269 DEG up	15 DEG down
C2 vs. HV	0 DEG
	0 DEG up	0 DEG down
	SSA+ : 14 DEG
	13 DEG up	1 DEG down
	SSA- : 2 DEG
	2 DEG up	0 DEG down
C3 vs. HV	301 DEG
	181 DEG up	120 DEG down
C4 vs. HV	1686 DEG
	1393 DEG up	293 DEG down

## Sheet: DEG C1 vs HV
DEG C1 (101) vs HV (330) (FDR≤0.05, |FC| ≥1.5)
Gene	P-value	FDR	FC	LogFC	Mean_C1	Mean_HV
OAS1	4.78e-170	8.07e-166	6.45	2.69	12.5	9.77
OAS2	1.25e-164	1.06e-160	4.77	2.25	13.1	10.9
IFI44	3.91e-161	2.2e-157	10.1	3.33	12	8.64
IFI44L	9.4e-157	3.97e-153	20	4.32	12.5	8.2
USP18	6.83e-155	2.3e-151	6.44	2.69	8.96	6.27
CMPK2	4.37e-153	1.23e-149	9.34	3.22	10.9	7.72
OAS3	1.21e-152	2.92e-149	9.25	3.21	13.3	10.1
EPSTI1	8.63e-151	1.82e-147	6.84	2.77	11.5	8.68
LY6E	2.57e-149	4.82e-146	6.56	2.71	12.7	10
RSAD2	2.29e-148	3.86e-145	21.7	4.44	12.9	8.43
HERC5	5.4e-147	8.29e-144	7.46	2.9	11.6	8.71
PARP12	4.98e-146	7e-143	2.79	1.48	10.9	9.44
XAF1	1.54e-145	2.01e-142	5.42	2.44	12.4	9.95
SPATS2L	2.93e-145	3.53e-142	4.11	2.04	8.64	6.6
SIGLEC1	1.41e-143	1.59e-140	12	3.59	10.9	7.34
OASL	1.96e-143	2.07e-140	5.79	2.53	11	8.46
IFIT5	2.78e-143	2.76e-140	3.27	1.71	10.8	9.1
IFIH1	1.13e-142	1.04e-139	2.93	1.55	10.8	9.21
RTP4	1.17e-142	1.04e-139	3.34	1.74	8.88	7.14
ZBP1	7.72e-142	6.51e-139	3.05	1.61	10.2	8.59
ZCCHC2	2.33e-141	1.87e-138	3.25	1.7	11.1	9.38
IFIT3	6.56e-140	5.04e-137	8.3	3.05	13.5	10.5
MX1	1.17e-139	8.56e-137	7.73	2.95	13.3	10.3
DDX60	4.96e-139	3.48e-136	3.87	1.95	11.2	9.29
EIF2AK2	2.23e-138	1.5e-135	3.57	1.84	11.6	9.77
ISG15	1.25e-137	8.13e-135	8.94	3.16	11	7.87
IFI6	3.64e-136	2.27e-133	7.43	2.89	11.6	8.71
TRIM22	8.56e-136	5.16e-133	2.8	1.49	13.2	11.7
IFIT1	5.54e-135	3.23e-132	12.5	3.64	13.1	9.45
HERC6	8.14e-134	4.58e-131	3.03	1.6	9.67	8.07
TDRD7	2.19e-133	1.19e-130	1.95	0.963	9.65	8.69
IFIT2	6.49e-130	3.42e-127	5.06	2.34	13.9	11.5
CMTR1	6.95e-129	3.56e-126	1.79	0.842	10.5	9.64
LAMP3	1.36e-125	6.73e-123	3.45	1.79	7.68	5.9
PARP14	1.41e-125	6.79e-123	2.88	1.53	13.2	11.7
TRIM5	6.16e-125	2.89e-122	1.99	0.992	9.71	8.72
DHX58	9.37e-125	4.28e-122	2.79	1.48	9.51	8.04
PARP9	6.15e-124	2.73e-121	2.82	1.49	12.4	10.9
PLSCR1	7.4e-124	3.2e-121	3.32	1.73	11.1	9.32
IFI16	1.05e-123	4.41e-121	2.07	1.05	12.9	11.8
IFI35	1.76e-123	7.25e-121	2.73	1.45	10.2	8.74
AGRN	1.69e-120	6.79e-118	3.09	1.63	7.66	6.03
DDX58	1.73e-120	6.8e-118	2.79	1.48	11.5	10
SAMD9L	2.49e-120	9.56e-118	3.21	1.68	12.2	10.6
STAT2	2.47e-119	9.27e-117	2.49	1.31	12.6	11.2
IFI27	9.93e-118	3.64e-115	18.9	4.24	9.76	5.52
PHF11	4.14e-117	1.49e-114	1.78	0.83	10.1	9.27
SERPING1	6.05e-116	2.13e-113	6.24	2.64	10.5	7.89
PML	1.05e-115	3.63e-113	2.19	1.13	10.6	9.44
DTX3L	4.52e-115	1.52e-112	2.03	1.02	12	10.9
TOR1B	1.35e-114	4.48e-112	1.99	0.992	9.77	8.77
MX2	8.5e-114	2.76e-111	2.5	1.32	12.7	11.3
CTD.2521M24.9	6.18e-113	1.97e-110	1.97	0.979	8.58	7.6
AC017076.5	2.41e-109	7.53e-107	2.81	1.49	6.42	4.93
TRIM38	5.85e-109	1.79e-106	1.59	0.667	10.9	10.2
IRF7	9.34e-109	2.81e-106	3.14	1.65	10.5	8.86
PNPT1	5.43e-107	1.61e-104	1.89	0.915	8.55	7.64
SP110	7.87e-107	2.29e-104	1.82	0.867	11.9	11
OTOF	1.06e-104	3.04e-102	8.03	3.01	8.16	5.15
RNF213	1.11e-104	3.13e-102	2.05	1.04	14.2	13.1
MOV10	1.15e-104	3.17e-102	2.03	1.02	10.2	9.14
TNFSF10	1.42e-104	3.87e-102	2.26	1.17	12.4	11.3
SP100	5.13e-104	1.37e-101	1.7	0.765	11.6	10.8
BATF2	6.66e-102	1.76e-99	4.08	2.03	8.61	6.58
HELZ2	1.3e-101	3.37e-99	2.68	1.42	11.1	9.64
KIAA1958	1.88e-101	4.81e-99	1.95	0.964	7.33	6.37
SAMD9	3.53e-101	8.88e-99	2.2	1.14	11.6	10.4
UBE2L6	1.02e-99	2.49e-97	2.21	1.15	11.8	10.6
TRIM6	2.94e-99	7.1e-97	2.19	1.13	6.18	5.05
LAP3	7.42e-99	1.76e-96	2.85	1.51	10.9	9.44
C19orf66	9.82e-99	2.3e-96	1.7	0.768	9.96	9.2
ADAR	1.25e-98	2.89e-96	1.76	0.814	13.9	13.1
CHMP5	6.19e-97	1.41e-94	1.95	0.967	10.2	9.24
NT5C3A	1.48e-96	3.34e-94	2.13	1.09	10.2	9.11
NUB1	2e-95	4.44e-93	1.5	0.582	10.9	10.3
ACOT9	4.77e-95	1.05e-92	1.61	0.683	9.42	8.74
DDX60L	8.75e-95	1.89e-92	2.6	1.38	12.2	10.8
SHISA5	3.27e-93	6.99e-91	1.9	0.928	12.6	11.7
GTPBP2	4.48e-93	9.44e-91	1.58	0.661	10.1	9.45
CTA.384D8.35	1.36e-92	2.84e-90	1.92	0.939	5.75	4.81
IFITM1	2.21e-92	4.54e-90	2.13	1.09	13.1	12
GBP1	3.2e-91	6.5e-89	3.03	1.6	12.1	10.5
CYSLTR1	2.22e-90	4.46e-88	1.77	0.821	9.22	8.4
IRF9	3.63e-90	7.21e-88	1.81	0.856	11.5	10.7
EXOC3L1	2.52e-89	4.94e-87	1.92	0.944	5.75	4.81
STAT1	9.89e-89	1.92e-86	2.18	1.12	13.1	12
TRIM14	2.64e-88	5e-86	1.52	0.601	10.6	9.97
FBXO6	5.21e-88	9.77e-86	2.05	1.04	8.57	7.53
BST2	8.07e-88	1.5e-85	1.89	0.918	10.4	9.51
FAM46A	9.34e-88	1.71e-85	1.61	0.684	9.55	8.87
TRAFD1	1.36e-87	2.46e-85	1.67	0.742	11	10.2
IL1RN	6.69e-87	1.2e-84	2.32	1.21	11.1	9.88
SAMD4A	1.18e-86	2.09e-84	2.01	1.01	7.32	6.32
NAPA	8.88e-86	1.56e-83	1.69	0.757	11.1	10.4
LINC00487	9.35e-85	1.63e-82	2.28	1.19	5.63	4.44
TRIM69	1.34e-84	2.31e-82	1.62	0.698	10.2	9.45
TNFSF13B	2.89e-84	4.92e-82	2.21	1.14	11	9.82
TAP1	4.35e-83	7.34e-81	1.78	0.835	12.6	11.8
NMI	6.61e-83	1.1e-80	1.84	0.876	10.7	9.86
MT2A	2.01e-82	3.33e-80	2.66	1.41	8.93	7.52
KLHDC7B	1.37e-81	2.22e-79	2.17	1.12	7.74	6.62
LGALS3BP	2.72e-81	4.37e-79	2.77	1.47	9.91	8.44
CTA.384D8.34	8.04e-80	1.28e-77	2.48	1.31	7.34	6.03
TAP2	1.3e-79	2.06e-77	1.67	0.743	11.7	11
C5orf56	4.54e-79	7.1e-77	1.75	0.808	8.84	8.04
CCR1	7.87e-79	1.22e-76	2.15	1.11	11.8	10.7
SCO2	1.91e-78	2.94e-76	2.33	1.22	8.98	7.76
APOL6	5.14e-78	7.81e-76	1.95	0.962	12	11
CXCL10	6.63e-77	9.99e-75	2.58	1.37	7.05	5.68
CCL2	1.19e-76	1.77e-74	2.09	1.07	5.74	4.67
ETV7	1.21e-76	1.8e-74	3.27	1.71	7.78	6.07
CEACAM1	5.16e-75	7.57e-73	2.48	1.31	9.66	8.35
SP140	1.05e-74	1.53e-72	1.62	0.697	10.1	9.37
TRIM21	1.18e-74	1.71e-72	1.6	0.678	10.7	10
SRGAP2	4.09e-74	5.85e-72	1.55	0.632	9.93	9.3
ZNFX1	6.81e-74	9.57e-72	1.52	0.601	11.9	11.3
LGALS9	1.13e-73	1.57e-71	1.98	0.986	11.7	10.7
PIK3AP1	2.89e-73	4e-71	1.66	0.728	11.9	11.1
ODF3B	3.83e-73	5.25e-71	2.4	1.26	8.91	7.65
CASP1	4.58e-73	6.23e-71	1.63	0.706	12	11.3
TREX1	5.54e-73	7.48e-71	1.8	0.85	8.79	7.94
ATF3	1.29e-72	1.72e-70	1.98	0.983	6.63	5.65
REC8	1.42e-72	1.89e-70	1.91	0.937	8.99	8.05
LMO2	1.83e-72	2.41e-70	1.66	0.729	10	9.28
GRAMD1B	2.53e-72	3.31e-70	1.65	0.724	8.41	7.69
RSPH9	6.97e-72	9.05e-70	1.59	0.669	5.45	4.78
CXorf21	2.03e-71	2.61e-69	1.57	0.649	9.1	8.45
TMEM123	2.33e-71	2.98e-69	1.68	0.751	12.7	11.9
GBP1P1	8.18e-71	1.04e-68	2.14	1.1	5.89	4.8
APOBEC3A	1.98e-70	2.49e-68	2.36	1.24	11.9	10.7
SAT1	5.61e-69	7.02e-67	1.8	0.847	12.9	12
EPHB2	6.03e-69	7.49e-67	2.08	1.06	7.11	6.05
NTNG2	7.38e-69	9.09e-67	2.27	1.18	8.6	7.42
TNFAIP6	1.34e-68	1.64e-66	2.89	1.53	9.52	7.99
KPTN	1.89e-68	2.3e-66	1.53	0.61	6.65	6.04
UNC93B1	8.08e-68	9.75e-66	1.73	0.794	10.2	9.4
PSME2	9.13e-68	1.09e-65	1.6	0.676	11.2	10.6
APOL1	1.43e-67	1.7e-65	1.79	0.839	10.1	9.27
GALM	2.3e-67	2.7e-65	1.6	0.677	8.6	7.93
CARD17	1.15e-65	1.33e-63	1.56	0.642	5.52	4.88
PARP10	3.28e-65	3.76e-63	1.95	0.964	10.4	9.48
NEXN	4.05e-65	4.61e-63	1.89	0.915	7.17	6.25
TYMP	7.1e-65	8.04e-63	2.03	1.02	11.7	10.7
DYNLT1	8.33e-65	9.37e-63	1.53	0.615	10.1	9.44
HESX1	2.05e-64	2.28e-62	1.62	0.7	5.19	4.49
2004-09-01	2.18e-64	2.41e-62	1.9	0.923	6.7	5.77
LYSMD2	8.09e-64	8.86e-62	1.5	0.585	9.15	8.57
DRAP1	1.16e-63	1.26e-61	1.59	0.673	9.72	9.05
CCDC147.AS1	5.11e-63	5.52e-61	1.78	0.835	6.56	5.73
CXCL11	6.26e-63	6.73e-61	1.57	0.648	5.02	4.38
TTC21A	1.08e-62	1.15e-60	1.77	0.823	7.05	6.23
TMEM140	1.25e-62	1.31e-60	1.9	0.924	11.2	10.3
C2	3.65e-62	3.81e-60	2.51	1.33	7.64	6.31
TIMM10	4.57e-62	4.73e-60	1.64	0.712	7.71	7
CFB	1.8e-61	1.84e-59	1.56	0.644	5.18	4.54
HSH2D	1.92e-61	1.95e-59	1.76	0.819	11.3	10.5
MS4A4A	2.04e-61	2.06e-59	1.91	0.932	7.43	6.5
CD274	1.54e-60	1.54e-58	2.36	1.24	8.84	7.6
ZNF496	4.32e-60	4.31e-58	1.53	0.613	8.18	7.56
HES4	5.15e-60	5.11e-58	1.81	0.856	5.61	4.76
FAM8A1	1.81e-58	1.76e-56	1.78	0.831	11	10.2
APOL2	9.13e-58	8.76e-56	1.65	0.723	10.9	10.1
RUFY4	2.43e-57	2.3e-55	1.75	0.804	6.36	5.56
TRANK1	3.74e-57	3.53e-55	1.56	0.643	12.3	11.7
FANCA	3.99e-57	3.74e-55	1.69	0.758	8.33	7.57
GBP4	4.13e-57	3.85e-55	1.89	0.915	11.2	10.3
CSRNP1	2.21e-56	2.05e-54	1.67	0.74	9.33	8.59
GCH1	3.02e-56	2.78e-54	1.51	0.599	9.65	9.05
IFITM3	5.12e-55	4.7e-53	3.85	1.94	13.4	11.4
GBP5	9.27e-55	8.32e-53	2.3	1.2	12.8	11.6
BLVRA	8.45e-54	7.42e-52	1.64	0.713	9.17	8.46
RP11.145M9.4	4.93e-53	4.26e-51	1.54	0.622	8.88	8.26
DAPP1	7.73e-53	6.66e-51	1.5	0.583	10.9	10.3
DHRS9	9.79e-53	8.34e-51	2.2	1.14	9.28	8.14
GBP2	1.87e-52	1.58e-50	1.66	0.732	12.8	12
ISG20	2.98e-51	2.44e-49	1.56	0.641	10.6	9.91
OR52K3P	3.5e-51	2.85e-49	1.89	0.916	8.02	7.1
RP11.196G18.3	1.27e-50	1.02e-48	1.84	0.882	5.95	5.07
AIM2	4.56e-50	3.65e-48	1.91	0.93	8.48	7.55
MAFB	9.77e-50	7.74e-48	1.69	0.754	9.42	8.67
FFAR2	1.78e-49	1.39e-47	2	0.999	11.9	10.9
PSMB9	6.16e-49	4.71e-47	1.52	0.609	10.9	10.3
ANKRD22	7.09e-49	5.39e-47	2.15	1.11	7.05	5.94
FMNL2	3.03e-48	2.25e-46	1.65	0.725	7	6.27
PDCD1LG2	4.53e-48	3.32e-46	1.64	0.717	5.82	5.11
LHFPL2	6.85e-48	4.98e-46	1.64	0.714	8.69	7.97
FRMD3	4.51e-47	3.24e-45	1.73	0.794	7.61	6.82
RHBDF2	6.51e-47	4.63e-45	1.5	0.585	10.1	9.54
TRIM25	9.81e-47	6.93e-45	1.64	0.715	12	11.3
GBP6	2.87e-46	2.01e-44	1.7	0.77	5.96	5.19
RP11.134L10.1	3.15e-46	2.2e-44	1.64	0.711	8.2	7.49
FCGR1B	3.51e-46	2.44e-44	2.19	1.13	9.3	8.17
NAGK	6.74e-45	4.57e-43	1.52	0.606	11.6	11
PTGES3P1	1.59e-44	1.07e-42	1.53	0.612	7.01	6.4
TLR7	5.02e-44	3.33e-42	1.55	0.631	8.82	8.19
TCN2	1.21e-43	7.89e-42	1.81	0.856	7.8	6.95
TTC26	1.81e-43	1.16e-41	1.65	0.727	6.77	6.05
FCGR1A	5.5e-43	3.5e-41	2.25	1.17	9.54	8.37
CTSL	7.33e-43	4.65e-41	1.76	0.816	7.93	7.11
TRIM6.TRIM34	1.3e-42	8.17e-41	2.63	1.4	6.47	5.07
DOCK4	4.69e-40	2.75e-38	1.88	0.913	8.41	7.5
SLC26A8	2.02e-39	1.16e-37	1.93	0.95	7.7	6.75
IFI30	4.31e-38	2.41e-36	1.51	0.594	13.1	12.5
ASPRV1	5.93e-38	3.3e-36	1.66	0.728	8.02	7.29
CARD16	1.11e-37	6.15e-36	1.59	0.666	10.5	9.88
RP3.508I15.21	1.26e-37	6.94e-36	1.51	0.599	6.33	5.73
C3AR1	1.46e-37	8e-36	1.8	0.845	9.76	8.92
RP11.468E2.4	1.94e-37	1.06e-35	1.68	0.747	7.2	6.45
CDKN1A	2.28e-37	1.25e-35	1.58	0.659	8.81	8.15
FAM225A	2.29e-36	1.22e-34	1.81	0.857	6.65	5.8
WARS	3.24e-36	1.72e-34	1.66	0.727	12.1	11.4
FCGR1C	8.23e-36	4.31e-34	2	1	7.58	6.58
RP11.326C3.15	1.08e-35	5.66e-34	2.1	1.07	6.92	5.85
AP5B1	1.34e-35	6.98e-34	1.58	0.656	10.1	9.45
CD300E	1.77e-35	9.15e-34	1.59	0.673	11.5	10.8
ABCA1	2.17e-35	1.11e-33	1.9	0.929	9.85	8.92
RP11.326C3.12	1.71e-33	8.23e-32	1.95	0.966	6.72	5.75
RP11.476D10.1	1.95e-33	9.38e-32	1.67	0.742	6.48	5.73
ABCB1	2.94e-32	1.37e-30	-1.5	0.585	7.36	7.95
C10orf105	4.85e-31	2.14e-29	1.52	0.603	7.87	7.27
SLC16A10	1.85e-30	7.86e-29	-1.51	0.592	5.57	6.17
MYOF	3.39e-30	1.42e-28	1.64	0.718	9.49	8.77
CLEC7A	4.75e-30	1.97e-28	1.53	0.616	12.2	11.6
NOD2	6.06e-30	2.5e-28	1.5	0.587	9.88	9.29
FEZ1	1.48e-29	5.97e-28	-1.52	0.601	5.57	6.17
JUP	2.78e-29	1.1e-27	2.11	1.08	9.34	8.26
CLEC2B	6.49e-29	2.52e-27	1.52	0.608	10	9.44
SIGLEC17P	9.95e-29	3.8e-27	-1.59	0.67	6.42	7.09
FFAR3	6.39e-28	2.35e-26	1.63	0.708	5.68	4.98
CD38	9.51e-28	3.46e-26	1.5	0.585	8.67	8.09
KLHDC8B	1.32e-27	4.72e-26	1.55	0.635	7.67	7.04
CASP5	1.61e-27	5.72e-26	1.71	0.77	7.73	6.96
CLEC4D	1.68e-27	5.92e-26	1.67	0.74	8.59	7.85
HSPA6	2.22e-27	7.71e-26	1.59	0.67	11.1	10.4
GBP3	2.34e-27	8.1e-26	1.61	0.688	9.39	8.7
NRCAM	5.32e-27	1.8e-25	-1.61	0.69	4.84	5.53
SECTM1	5.63e-27	1.9e-25	1.56	0.645	11.3	10.7
HIST1H4H	1e-26	3.3e-25	1.52	0.607	6.88	6.27
C14orf132	2.48e-26	8.15e-25	-1.52	0.604	5.38	5.99
BCL2A1	3.45e-26	1.12e-24	1.6	0.675	10.3	9.63
SIGLEC5	1.39e-25	4.34e-24	1.59	0.673	10.8	10.1
C1QB	2.52e-25	7.69e-24	1.71	0.77	6.33	5.56
PRRG4	1.25e-24	3.65e-23	1.55	0.634	8.85	8.21
HLA.C	1.84e-24	5.29e-23	1.54	0.618	14.9	14.2
RP11.262H14.1	2.98e-24	8.45e-23	1.62	0.699	8.63	7.93
CXCR2P1	1.77e-22	4.37e-21	1.55	0.632	9.14	8.51
KLRB1	2.27e-21	5.14e-20	-1.52	0.602	9.16	9.76
DSC1	3.1e-21	6.93e-20	-1.5	0.586	5.23	5.82
ADM	1.28e-20	2.72e-19	1.61	0.687	9.08	8.39
SLC4A10	4.58e-20	9.32e-19	-1.84	0.883	5.87	6.75
C1QA	1.7e-19	3.3e-18	1.61	0.687	6.85	6.16
RRM2	1.98e-19	3.82e-18	1.55	0.637	7.17	6.53
FAM26F	2.95e-19	5.61e-18	1.5	0.586	7.95	7.36
RNASE2	4.87e-19	9.07e-18	1.56	0.638	8.84	8.21
RP11.848G14.2	9.7e-19	1.74e-17	1.51	0.599	7.46	6.86
KLRF1	1.07e-18	1.91e-17	-1.58	0.656	7.82	8.47
FCGBP	2.14e-18	3.7e-17	-1.55	0.632	7.09	7.72
RPL3P4	2.53e-18	4.33e-17	-1.51	0.599	8.84	9.44
MKI67	7.75e-18	1.27e-16	1.5	0.58	7.67	7.09
RP11.497H16.7	1.61e-17	2.56e-16	1.52	0.6	7.85	7.25
KCNJ15	2.49e-17	3.88e-16	1.52	0.602	11.7	11.1
COL6A2	4.91e-17	7.39e-16	-1.53	0.615	7.28	7.89
IDO1	2.4e-16	3.35e-15	1.53	0.616	7.18	6.56
MSR1	3.4e-16	4.65e-15	1.51	0.594	6.72	6.12
CDKN1C	3.24e-15	4.03e-14	1.51	0.594	7.5	6.91
RP11.497H16.6	3.33e-15	4.13e-14	1.69	0.753	7.56	6.81
LRRN3	4.55e-15	5.55e-14	-1.77	0.823	6.88	7.71
ANXA3	7.05e-15	8.44e-14	1.6	0.68	9.44	8.76
FCGR3B	7.94e-15	9.45e-14	1.56	0.642	15.1	14.5
RP11.848G14.5	4.08e-14	4.42e-13	1.71	0.778	9.05	8.28
HSPA7	4.26e-14	4.61e-13	1.52	0.6	8.43	7.83
RNF5P1	2.64e-12	2.31e-11	1.52	0.608	5.18	4.57
SIGLEC14	2.81e-11	2.15e-10	1.73	0.791	10.6	9.82
CLEC12A	1.09e-10	7.66e-10	1.59	0.666	10.6	9.97
HP	3.7e-10	2.44e-09	1.5	0.585	7.47	6.89
APOBEC3B	7.52e-10	4.76e-09	1.75	0.807	7.78	6.97
MMP8	4.43e-08	2.16e-07	1.58	0.66	7.04	6.38
RP11.20D14.6	2.08e-06	7.83e-06	1.69	0.753	10.6	9.8
IGHG4	2.93e-06	1.08e-05	-1.55	0.636	6.43	7.07
DEFA1B	7.69e-05	0.000222	1.76	0.819	8.89	8.07
LTF	8.19e-05	0.000235	1.54	0.62	9.67	9.05
RP11.497H16.2	0.000312	0.000805	1.54	0.622	7.92	7.3
DEFA3	0.0018	0.00398	1.52	0.604	8.55	7.95
TMEM176B	0.00229	0.00496	1.52	0.601	8.94	8.34

## Sheet: DEG C2 vs HV
DEG C2 (77) vs HV (330) (FDR≤0.05, |FC| ≥1.5)
Gene	P-value	FDR	FC	LogFC	Mean_C2	Mean_HV

## Sheet: DEG C3 vs HV
DEG C3 (88) vs HV (330) (FDR≤0.05, |FC| ≥1.5)
Gene	P-value	FDR	FC	LogFC	Mean_C3	Mean_HV
USP18	2.64e-125	4.46e-121	5.25	2.39	8.66	6.27
IFI44L	2.26e-124	1.9e-120	13.8	3.79	12	8.2
OAS2	4.31e-124	2.43e-120	3.71	1.89	12.8	10.9
OAS1	2.42e-120	1.02e-116	4.42	2.14	11.9	9.77
SIGLEC1	2.06e-118	6.97e-115	9.55	3.26	10.6	7.34
IFI44	2.25e-117	6.33e-114	6.63	2.73	11.4	8.64
EPSTI1	4.25e-110	1.03e-106	4.89	2.29	11	8.68
HERC6	2.63e-109	5.55e-106	2.73	1.45	9.52	8.07
CMPK2	5.87e-109	1.1e-105	6.1	2.61	10.3	7.72
OAS3	3.75e-108	6.33e-105	6.02	2.59	12.7	10.1
RSAD2	5.27e-107	8.09e-104	12.5	3.64	12.1	8.43
SPATS2L	6.67e-106	9.37e-103	3.22	1.69	8.28	6.6
DDX60	1.04e-105	1.35e-102	3.19	1.67	11	9.29
XAF1	1.79e-103	2.16e-100	3.95	1.98	11.9	9.95
LY6E	1.37e-102	1.54e-99	4.43	2.15	12.2	10
MX1	1.57e-98	1.66e-95	5.25	2.39	12.7	10.3
HERC5	5.13e-97	5.09e-94	4.7	2.23	10.9	8.71
EIF2AK2	3.86e-92	3.62e-89	2.7	1.43	11.2	9.77
LAMP3	2.08e-91	1.85e-88	2.82	1.5	7.39	5.9
IFIH1	6.94e-91	5.85e-88	2.25	1.17	10.4	9.21
IFI6	4.21e-90	3.39e-87	4.76	2.25	11	8.71
IFIT1	5.62e-90	4.31e-87	7.21	2.85	12.3	9.45
IFI27	2.01e-87	1.48e-84	12.2	3.61	9.13	5.52
RTP4	4.84e-87	3.4e-84	2.42	1.27	8.41	7.14
IFIT3	7.37e-87	4.98e-84	4.81	2.27	12.7	10.5
ISG15	1.01e-86	6.59e-84	5.18	2.37	10.2	7.87
OASL	2.14e-86	1.34e-83	3.57	1.84	10.3	8.46
IFIT5	6.5e-86	3.92e-83	2.35	1.24	10.3	9.1
PARP12	3.14e-85	1.83e-82	2.07	1.05	10.5	9.44
CMTR1	2.17e-79	1.22e-76	1.54	0.627	10.3	9.64
TRIM22	1e-77	5.47e-75	2.07	1.05	12.7	11.7
ZCCHC2	1.24e-76	6.56e-74	2.22	1.15	10.5	9.38
SAMD9L	5.18e-76	2.65e-73	2.43	1.28	11.8	10.6
PARP14	5.77e-76	2.86e-73	2.18	1.13	12.8	11.7
PNPT1	9.84e-76	4.74e-73	1.69	0.76	8.4	7.64
OTOF	1.14e-75	5.36e-73	5.79	2.53	7.69	5.15
AGRN	1.8e-75	8.21e-73	2.36	1.24	7.27	6.03
DHX58	2.75e-73	1.19e-70	2.1	1.07	9.11	8.04
TRIM5	2.47e-72	1.04e-69	1.64	0.712	9.43	8.72
SAMD4A	4.81e-70	1.98e-67	1.89	0.921	7.24	6.32
IFI35	1.51e-69	6.07e-67	2.03	1.02	9.76	8.74
LGALS3BP	2.37e-69	9.31e-67	2.63	1.39	9.84	8.44
IFIT2	4.87e-69	1.87e-66	2.99	1.58	13.1	11.5
KLHDC7B	1.43e-68	5.38e-66	2.07	1.05	7.67	6.62
LAP3	4.37e-68	1.6e-65	2.36	1.24	10.7	9.44
DTX3L	4.79e-68	1.72e-65	1.68	0.747	11.7	10.9
CTD.2521M24.9	8.96e-68	3.15e-65	1.65	0.726	8.32	7.6
SERPING1	1.4e-66	4.82e-64	3.74	1.9	9.79	7.89
CCL2	2.59e-66	8.76e-64	2.03	1.02	5.69	4.67
AC017076.5	5.09e-66	1.68e-63	2.16	1.11	6.04	4.93
SAMD9	4.12e-65	1.34e-62	1.85	0.891	11.3	10.4
CXCL10	4.29e-65	1.37e-62	2.45	1.3	6.98	5.68
EPHB2	5.68e-65	1.77e-62	2.11	1.08	7.13	6.05
PLSCR1	1.12e-64	3.44e-62	2.24	1.16	10.5	9.32
ZBP1	2.2e-64	6.62e-62	1.96	0.969	9.56	8.59
TDRD7	4.19e-64	1.24e-61	1.52	0.607	9.29	8.69
PARP9	6.48e-64	1.88e-61	1.99	0.996	11.9	10.9
STAT2	1.25e-63	3.57e-61	1.86	0.899	12.1	11.2
RNF213	4.71e-63	1.33e-60	1.71	0.777	13.9	13.1
STAT1	2.09e-61	5.78e-59	1.9	0.928	12.9	12
IFI16	1.08e-60	2.89e-58	1.6	0.68	12.5	11.8
DDX58	1.5e-60	3.95e-58	1.96	0.974	11	10
LINC00487	2.32e-56	5.77e-54	1.95	0.964	5.41	4.44
TLR7	1.11e-55	2.72e-53	1.7	0.769	8.96	8.19
BST2	1.26e-54	3e-52	1.64	0.711	10.2	9.51
TMEM123	1.58e-54	3.7e-52	1.59	0.668	12.6	11.9
KIAA1958	3.07e-54	7.11e-52	1.59	0.672	7.04	6.37
NEXN	5.37e-53	1.23e-50	1.8	0.848	7.1	6.25
TOR1B	9.46e-53	2.13e-50	1.54	0.622	9.4	8.77
HESX1	1.86e-52	4.13e-50	1.57	0.649	5.14	4.49
CTA.384D8.35	8.87e-52	1.94e-49	1.6	0.678	5.49	4.81
CXCL11	1.34e-51	2.9e-49	1.52	0.604	4.98	4.38
MOV10	3.98e-51	8.5e-49	1.59	0.669	9.81	9.14
PML	4.03e-50	8.4e-48	1.6	0.68	10.1	9.44
MX2	4.63e-49	9.41e-47	1.74	0.797	12.1	11.3
RP11.288H12.4	6.21e-49	1.25e-46	-1.72	0.783	7.41	8.19
IGF1R	6.88e-49	1.37e-46	-1.75	0.808	9.46	10.3
IRF7	8.03e-49	1.58e-46	2.03	1.02	9.89	8.86
EMR3	1.46e-47	2.73e-45	-1.96	0.969	9.51	10.5
BATF2	1.61e-47	2.99e-45	2.46	1.3	7.88	6.58
HELZ2	4.85e-47	8.89e-45	1.88	0.907	10.5	9.64
GBP1	2.85e-46	5.07e-44	2.13	1.09	11.6	10.5
GBP1P1	4.43e-46	7.79e-44	1.84	0.883	5.68	4.8
UBE2L6	8.86e-46	1.54e-43	1.66	0.728	11.3	10.6
TRIM6	8.17e-44	1.37e-41	1.63	0.701	5.75	5.05
FAM101B	8.99e-44	1.49e-41	-1.6	0.678	9.9	10.6
APOL6	3.94e-43	6.45e-41	1.62	0.699	11.7	11
C2	3.73e-42	5.95e-40	2.14	1.1	7.41	6.31
IMPA2	5.13e-42	8.09e-40	-1.62	0.695	8.22	8.91
ATF3	1.05e-41	1.65e-39	1.66	0.733	6.38	5.65
KMO	1.6e-41	2.48e-39	1.51	0.59	7.66	7.07
TP53INP2	2.37e-41	3.63e-39	-1.76	0.818	7.26	8.08
TNFSF10	2.89e-41	4.35e-39	1.6	0.677	11.9	11.3
GBP4	4.1e-41	6.13e-39	1.73	0.789	11	10.3
ICAM3	8.96e-41	1.33e-38	-1.6	0.68	11.8	12.5
MS4A4A	1.13e-39	1.61e-37	1.68	0.752	7.25	6.5
BLVRA	2.2e-39	3.12e-37	1.54	0.622	9.08	8.46
FBXO6	4.29e-39	6.03e-37	1.57	0.654	8.19	7.53
CTSL	4.66e-39	6.5e-37	1.76	0.815	7.92	7.11
LGALS9	5.18e-39	7.17e-37	1.62	0.7	11.4	10.7
MT2A	5.6e-38	7.5e-36	1.89	0.915	8.44	7.52
MAFB	3.19e-35	4.05e-33	1.57	0.646	9.31	8.67
AMPD2	5.16e-35	6.5e-33	-1.56	0.638	10.5	11.1
AC092299.8	8e-35	1e-32	-2.32	-1.21	9.19	10.4
AKAP2	1.63e-34	1.99e-32	1.6	0.678	9.43	8.75
DDX60L	3.93e-34	4.64e-32	1.7	0.763	11.6	10.8
TTC21A	8.53e-34	9.85e-32	1.51	0.596	6.82	6.23
CCNJL	9.67e-34	1.11e-31	-1.81	0.858	8.07	8.93
NT5C3A	1e-33	1.14e-31	1.51	0.591	9.7	9.11
ABTB1	1.72e-33	1.93e-31	-1.67	0.741	11.3	12
FAM212B	3.55e-33	3.97e-31	-1.7	0.763	9.7	10.5
CD38	3.84e-33	4.24e-31	1.61	0.685	8.77	8.09
DGAT2	8.68e-33	9.33e-31	-1.72	0.779	9.7	10.5
PYGL	1.05e-32	1.11e-30	-1.67	0.736	10.8	11.6
MPZL3	1.37e-32	1.42e-30	-1.54	0.624	9.56	10.2
ETV7	1.98e-32	2.04e-30	2.08	1.06	7.13	6.07
FAM225A	4.98e-32	5.03e-30	1.79	0.839	6.64	5.8
MACROD2	5.88e-32	5.9e-30	1.9	0.927	6.77	5.85
MGAM	2.21e-31	2.15e-29	-2.01	-1.01	10.8	11.9
ALPL	3.46e-31	3.34e-29	-2.33	-1.22	9.99	11.2
SORL1	8.84e-31	8.43e-29	-1.53	0.616	13.6	14.2
CNTNAP3	9.31e-31	8.78e-29	-2.24	-1.16	6.92	8.08
SLC45A4	2.55e-30	2.34e-28	-1.61	0.689	9.11	9.8
RFX2	6.55e-30	5.88e-28	-1.66	0.729	7.06	7.79
ARAP3	2.12e-29	1.85e-27	-1.56	0.637	9.48	10.1
C5AR2	6.73e-29	5.79e-27	-1.53	0.615	8.64	9.25
DAPK2	6.72e-29	5.79e-27	-1.61	0.687	8.04	8.72
TIGD3	1.64e-28	1.37e-26	-1.55	0.633	6.61	7.24
FAM129A	2.16e-28	1.77e-26	-1.62	0.693	11.8	12.5
SCO2	2.18e-28	1.78e-26	1.61	0.691	8.45	7.76
IGKV1.33	2.99e-28	2.39e-26	1.9	0.926	7.31	6.39
CCR1	5.86e-28	4.56e-26	1.53	0.618	11.3	10.7
GPR97	1.07e-27	8.03e-26	-1.87	0.9	9.75	10.7
BASP1	1.84e-27	1.35e-25	-1.72	0.784	10.4	11.1
CD300E	2.27e-27	1.65e-25	1.53	0.609	11.4	10.8
IGLV3.19	3.26e-27	2.32e-25	1.87	0.903	6.97	6.06
LINC01002	4.58e-27	3.25e-25	-1.89	0.919	9.52	10.4
MPZL1	1.09e-26	7.42e-25	-1.61	0.691	9.27	9.96
PHOSPHO1	2.68e-26	1.79e-24	-1.8	0.85	9.83	10.7
MANSC1	1.05e-25	6.66e-24	-1.64	0.718	8.17	8.89
MYOF	1.09e-25	6.89e-24	1.61	0.689	9.46	8.77
STAP1	1.27e-25	7.98e-24	1.53	0.614	7.67	7.06
IGHV5.51	1.48e-25	9.22e-24	1.8	0.851	7.11	6.26
TCN2	2.08e-25	1.26e-23	1.58	0.656	7.6	6.95
IL1R2	3.51e-25	2.11e-23	-1.79	0.839	8.44	9.28
PLIN5	4.64e-25	2.77e-23	-1.59	0.669	6.43	7.1
EPHB4	8.13e-25	4.7e-23	-1.6	0.681	6.93	7.62
AOC3	1.05e-24	6.05e-23	-1.6	0.681	6.53	7.21
MIR24.2	1.55e-24	8.73e-23	-1.6	0.677	7.61	8.28
OXER1	9.17e-24	4.88e-22	-1.5	0.587	6.79	7.38
THBD	1.46e-23	7.54e-22	-1.58	0.664	7.9	8.57
PGLYRP1	1.55e-23	8.01e-22	-1.83	0.875	6.69	7.56
AOC2	1.74e-23	8.96e-22	-1.55	0.63	6.69	7.32
IGHV1.18	1.8e-23	9.22e-22	1.67	0.74	6.81	6.07
CA4	3.11e-23	1.55e-21	-1.64	0.715	6.43	7.14
JUP	6.15e-23	2.99e-21	1.98	0.985	9.25	8.26
PANX2	6.54e-23	3.15e-21	-1.53	0.618	6.59	7.21
SLC11A1	6.79e-23	3.26e-21	-1.62	0.693	11	11.7
IGHV3.15	1.03e-22	4.91e-21	1.7	0.768	6.96	6.19
LRRC4	1.03e-22	4.91e-21	-1.52	0.605	8.2	8.81
IGLV2.23	3.38e-22	1.52e-20	1.84	0.88	7.26	6.38
CMTM2	3.76e-22	1.68e-20	-1.61	0.685	8.98	9.67
AL627309.1	3.94e-22	1.74e-20	-1.77	0.825	10.4	11.2
TRIM6.TRIM34	6.11e-22	2.64e-20	2	0.997	6.07	5.07
IRS2	7.18e-22	3.08e-20	-1.51	0.599	8.5	9.1
IL1RAP	1.16e-21	4.86e-20	-1.53	0.615	9.02	9.64
AATK	1.23e-21	5.12e-20	-1.64	0.716	8.05	8.77
IGKV3.11	1.25e-21	5.21e-20	1.87	0.904	8.45	7.55
IFITM3	1.57e-21	6.46e-20	2.26	1.17	12.6	11.4
GBP5	2.53e-21	1e-19	1.65	0.723	12.4	11.6
IGLV3.1	3.7e-21	1.44e-19	1.77	0.82	7.18	6.36
IGKV1.12	4.85e-21	1.85e-19	1.67	0.743	6.5	5.75
WLS	5.12e-21	1.94e-19	-1.71	0.778	8.49	9.27
LPAR2	6e-21	2.25e-19	-1.51	0.592	9.37	9.96
IGHV3.21	7e-21	2.59e-19	1.77	0.822	7.34	6.51
SIGLEC17P	7.77e-21	2.87e-19	-1.5	0.587	6.51	7.09
CTA.384D8.34	9.95e-21	3.65e-19	1.52	0.609	6.64	6.03
MMP25	1.28e-20	4.63e-19	-1.66	0.734	11.5	12.2
IGHV4.34	2.29e-20	7.99e-19	1.71	0.77	6.95	6.18
ODF3B	2.43e-20	8.45e-19	1.53	0.616	8.26	7.65
KREMEN1	2.56e-20	8.84e-19	-1.88	0.909	7.84	8.74
PDZK1IP1	2.99e-20	1.02e-18	-1.84	0.879	7.32	8.2
ITGB4	3.54e-20	1.2e-18	-1.5	0.588	5.12	5.71
IGHV4.59	3.82e-20	1.29e-18	1.89	0.916	6.89	5.97
SLC25A37	7.05e-20	2.32e-18	-1.58	0.659	12.5	13.2
TNFRSF10C	8.23e-20	2.68e-18	-1.54	0.619	11.1	11.7
AL353791.1	9.71e-20	3.14e-18	-1.7	0.768	5.75	6.52
IGLV2.14	9.85e-20	3.18e-18	1.87	0.907	8.62	7.71
CSF3R	1.12e-19	3.57e-18	-1.5	0.585	14.1	14.7
TGM3	1.78e-19	5.53e-18	-1.62	0.697	5.82	6.51
IGLV1.40	2.07e-19	6.42e-18	1.77	0.823	7.11	6.29
LRG1	2.11e-19	6.51e-18	-1.57	0.652	9.15	9.81
IGLV3.25	2.88e-19	8.67e-18	1.63	0.707	6.53	5.82
MMP9	4.1e-19	1.21e-17	-1.95	0.963	9	9.97
RP11.164H13.1	4.74e-19	1.39e-17	1.74	0.801	6.65	5.85
RCN3	4.81e-19	1.41e-17	-1.51	0.599	7.1	7.7
IGLV1.47	5.53e-19	1.61e-17	1.72	0.784	7.09	6.31
MKI67	5.52e-19	1.61e-17	1.55	0.635	7.72	7.09
IGLV6.57	1.01e-18	2.86e-17	1.66	0.728	6.22	5.49
IGLV3.21	1.12e-18	3.14e-17	1.8	0.847	6.88	6.04
FAM157A	2.05e-18	5.63e-17	-1.7	0.769	7.49	8.25
RRM2	2.08e-18	5.7e-17	1.57	0.651	7.19	6.53
RP11.34P13.14	2.82e-18	7.61e-17	-1.7	0.769	6.94	7.71
BCL6	2.9e-18	7.8e-17	-1.55	0.636	11.4	12
IGLV1.44	4.33e-18	1.14e-16	1.81	0.857	7.19	6.33
IGKV1.27	7.2e-18	1.84e-16	1.65	0.723	6.52	5.8
BAIAP3	1.21e-17	3.02e-16	-1.63	0.704	6.75	7.45
AC138035.2	1.28e-17	3.16e-16	-1.6	0.678	10.1	10.8
IGKV3.20	1.53e-17	3.74e-16	1.83	0.875	8.86	7.99
IGHV3.23	1.72e-17	4.18e-16	1.8	0.849	8.45	7.6
MME	1.82e-17	4.42e-16	-1.57	0.648	11	11.7
CHI3L1	2.52e-17	6e-16	-2.04	-1.03	9.4	10.4
IGHV3.53	2.7e-17	6.4e-16	1.53	0.615	6.21	5.59
IGHV3.48	4.08e-17	9.51e-16	1.55	0.634	6.66	6.03
CYP4F3	5.43e-17	1.24e-15	-1.58	0.659	10	10.7
PROK2	5.77e-17	1.32e-15	-1.65	0.72	9.44	10.2
IGLL5	7.22e-17	1.62e-15	1.88	0.912	8.61	7.7
MSR1	1.15e-16	2.53e-15	1.56	0.637	6.76	6.12
IGKV1.5	1.31e-16	2.86e-15	1.72	0.782	7.97	7.19
IGHV3.11	1.38e-16	3e-15	1.59	0.67	6.63	5.96
NAMPTL	2.21e-16	4.7e-15	-1.53	0.618	11.4	12
IGHV4.39	2.73e-16	5.73e-15	1.65	0.724	6.95	6.22
IGHV1.69	3.34e-16	6.93e-15	1.66	0.735	6.86	6.12
TNFRSF17	4.19e-16	8.6e-15	1.53	0.617	6.56	5.94
IGKV3.15	4.59e-16	9.36e-15	1.71	0.771	7.75	6.98
IGKV1D.39	5.77e-16	1.16e-14	1.81	0.855	7.99	7.14
PI3	7.09e-16	1.39e-14	-2	-1	7.84	8.84
IGHV3.30	2.35e-15	4.3e-14	1.79	0.838	7.81	6.97
S100A12	4.03e-15	7.15e-14	-1.56	0.644	9.94	10.6
IGLV1.51	5.59e-15	9.64e-14	1.7	0.762	7.19	6.43
AC096579.7	9.18e-15	1.54e-13	1.75	0.808	10.7	9.9
AL953854.2	9.9e-15	1.65e-13	-1.67	0.736	5.44	6.17
GYPC	1.1e-14	1.81e-13	-1.62	0.7	11.5	12.2
IGLC1	1.17e-14	1.92e-13	1.98	0.986	9.92	8.94
ORM1	1.27e-14	2.07e-13	-1.84	0.877	6.11	6.99
RP4.669L17.8	1.68e-14	2.7e-13	-1.71	0.773	6.07	6.84
IGHG1	2.34e-14	3.66e-13	2.26	1.18	11.3	10.1
IGHV3.33	2.63e-14	4.09e-13	1.66	0.732	7.08	6.35
PADI2	2.9e-14	4.49e-13	-1.59	0.669	10.3	11
TREML3P	3.21e-14	4.92e-13	-1.53	0.613	5.64	6.25
IGHV3.7	3.43e-14	5.22e-13	1.61	0.687	7.43	6.75
IGKC	4.07e-14	6.16e-13	1.89	0.917	13	12.1
MZB1	1.67e-13	2.35e-12	1.56	0.641	7.73	7.09
IGLV2.11	1.88e-13	2.61e-12	1.58	0.662	6.99	6.33
VWCE	2.07e-13	2.86e-12	-1.61	0.69	6.3	6.99
RP11.34P13.13	2.13e-13	2.94e-12	-1.64	0.712	9.69	10.4
IGKV1.17	2.18e-13	3e-12	1.58	0.661	6.54	5.88
IGHV4.31	2.38e-13	3.27e-12	1.54	0.619	6.27	5.65
IGLC3	2.8e-13	3.81e-12	1.91	0.936	11.2	10.2
PAX5	3.36e-13	4.5e-12	1.6	0.676	9.48	8.8
ARG1	5.28e-13	6.91e-12	-1.59	0.666	6.18	6.85
RP4.669L17.10	5.6e-13	7.3e-12	-1.5	0.588	8.43	9.02
SLPI	2.21e-12	2.63e-11	-1.57	0.649	6.85	7.5
TCL1A	2.38e-12	2.81e-11	1.77	0.825	9.54	8.72
SLC25A39	3.75e-12	4.33e-11	-1.71	0.776	11.6	12.4
FAM157C	4.04e-12	4.64e-11	-1.54	0.626	9.03	9.65
DAAM2	6.28e-12	6.95e-11	-1.75	0.805	5.21	6.02
KIAA1324	4.33e-11	4.23e-10	-1.59	0.671	8.88	9.55
AGAP7	5.25e-11	5.08e-10	-1.51	0.594	7.17	7.76
IGKV4.1	6.93e-11	6.55e-10	1.52	0.607	8.1	7.49
SELENBP1	1.76e-10	1.56e-09	-1.79	0.841	7.51	8.35
IGHA1	2.16e-10	1.89e-09	2.03	1.02	12.3	11.3
CLC	2.92e-10	2.52e-09	-1.54	0.622	9.14	9.76
FAM157B	3.02e-10	2.6e-09	-1.54	0.624	7.33	7.95
FCRL5	3.02e-10	2.6e-09	1.54	0.625	8.27	7.64
IGJ	3.39e-10	2.9e-09	1.79	0.838	10.8	9.98
AC003102.1	4.27e-10	3.59e-09	-1.74	0.798	6.81	7.61
DMTN	5e-10	4.15e-09	-1.56	0.637	9.93	10.6
EPB42	5.62e-10	4.62e-09	-1.6	0.677	7.02	7.7
IGHD	5.69e-10	4.68e-09	1.64	0.713	10.2	9.45
IGHGP	6.34e-10	5.16e-09	1.68	0.745	7.2	6.46
PRSS33	8.11e-10	6.48e-09	-1.53	0.612	6.26	6.87
IGLC2	1.07e-09	8.37e-09	2.26	1.18	10.7	9.48
OSBP2	1.07e-09	8.42e-09	-1.52	0.604	7.14	7.74
IGHM	1.08e-09	8.49e-09	1.56	0.643	12.8	12.1
FKBP8	1.14e-09	8.87e-09	-1.5	0.585	12.9	13.5
RP11.206L10.3	1.23e-09	9.53e-09	-1.52	0.606	8.74	9.35
OR2W3	1.29e-09	9.94e-09	-1.59	0.672	6.72	7.4
SLC4A1	2.54e-09	1.88e-08	-1.76	0.819	8.26	9.08
HBA2	4.21e-09	2.99e-08	-1.79	0.839	11.2	12.1
IGLC7	6.45e-09	4.47e-08	1.63	0.708	7.25	6.54
IGKV3D.15	6.78e-09	4.66e-08	1.59	0.666	6.4	5.74
SLC6A8	7.02e-09	4.81e-08	-1.53	0.614	7.11	7.73
TXNDC5	9.19e-09	6.17e-08	1.81	0.856	9.89	9.03
ALOX15	1.19e-08	7.81e-08	-1.6	0.68	6.77	7.45
S100P	1.64e-08	1.05e-07	-1.55	0.636	8.51	9.14
HBA1	4.48e-08	2.67e-07	-1.67	0.736	10	10.8
FOLR3	4.64e-08	2.75e-07	-1.58	0.664	7.03	7.69
SNCA	5.36e-08	3.14e-07	-1.58	0.661	8.78	9.44
IGKV2.28	7.51e-08	4.28e-07	1.55	0.636	6.99	6.35
IGHG3	8.48e-08	4.79e-07	1.67	0.737	8.88	8.14
IGHV3.9	2e-07	1.06e-06	1.52	0.602	6.44	5.84
KRT1	3.66e-07	1.84e-06	-1.62	0.698	6.9	7.6
HBB	4.64e-07	2.28e-06	-1.69	0.759	11.3	12
CD177	3.62e-06	1.53e-05	-1.56	0.64	5.51	6.15
C4BPA	8.87e-05	0.000286	-1.52	0.6	5.12	5.72
HBG1	0.00014	0.000434	-1.63	0.708	8.14	8.85
ALAS2	0.000195	0.000588	-1.52	0.602	10.5	11.1
FP15737	0.000361	0.00103	-1.58	0.66	6.89	7.55
HBG2	0.000413	0.00117	-1.71	0.773	10.4	11.2
HLA.DRB5	0.00125	0.00319	1.53	0.613	9.93	9.32

## Sheet: DEG C4 vs HV
DEG C4 (38) vs HV (330) (FDR≤0.05, |FC| ≥1.5)
Gene	P-value	FDR	FC	LogFC	Mean_C4	Mean_HV
IL18R1	1.19e-63	1.31e-59	2.83	1.5	9.88	8.38
SLA	1.56e-63	1.31e-59	1.97	0.977	13.1	12.1
IL1R2	5.34e-63	3.01e-59	4.23	2.08	11.4	9.28
OLAH	1.6e-62	6.73e-59	2.93	1.55	6.15	4.6
MTMR3	6e-62	1.69e-58	1.89	0.917	12.2	11.3
PFKFB2	5.33e-62	1.69e-58	2.72	1.44	9.56	8.12
ERLIN1	7.21e-61	1.74e-57	1.84	0.88	9.53	8.65
NEDD9	2.29e-60	4.83e-57	1.94	0.959	11.4	10.4
KPNB1	9.29e-60	1.74e-56	1.64	0.71	12.7	12
RAB7A	2.08e-59	3.5e-56	1.6	0.674	12.6	11.9
KCNE1	1.35e-58	2.08e-55	2.61	1.38	8.04	6.66
HMGB2	1.53e-58	2.15e-55	2.16	1.11	11.5	10.4
CAMKK2	6.47e-58	7.8e-55	1.86	0.895	11.3	10.4
MAPK14	2.23e-57	2.51e-54	1.99	0.992	12.2	11.2
KIAA0319L	3.27e-57	3.45e-54	1.72	0.786	10.8	9.99
CSGALNACT2	3.83e-57	3.8e-54	1.81	0.854	10.9	10
IL17RA	6.44e-57	6.03e-54	1.92	0.942	13.2	12.2
KLHL2	1.12e-56	9.98e-54	2.29	1.2	10.6	9.39
CD53	1.19e-56	1e-53	1.52	0.605	13.6	13
PPP1R3D	1.53e-56	1.23e-53	1.77	0.826	9.23	8.4
MARC1	1.8e-56	1.38e-53	2.72	1.44	10	8.57
STAT3	2.77e-56	2.04e-53	1.73	0.793	12.7	11.9
BMX	2.3e-55	1.62e-52	3.04	1.61	8.04	6.44
PHC2	7.82e-55	5.28e-52	2.63	1.4	12.9	11.5
TBC1D1	1.08e-54	6.98e-52	1.56	0.642	11.1	10.4
GRB10	1.15e-54	7.19e-52	2.55	1.35	8.39	7.04
NRD1	1.5e-54	9.03e-52	1.61	0.691	11.9	11.2
FAM65B	3.24e-54	1.89e-51	1.74	0.798	14.3	13.5
JDP2	3.36e-54	1.89e-51	2.12	1.09	9.37	8.28
AGFG1	4.18e-54	2.21e-51	1.59	0.668	10.4	9.78
SP110	4.19e-54	2.21e-51	1.78	0.83	11.8	11
ADAR	4.76e-54	2.43e-51	1.77	0.824	13.9	13.1
AKIRIN2	5.34e-54	2.65e-51	1.59	0.673	10.1	9.44
LTB4R	5.96e-54	2.88e-51	2.14	1.1	10.7	9.56
SNX27	8e-54	3.75e-51	1.72	0.785	11.1	10.3
E2F3	1.5e-53	6.84e-51	1.75	0.808	10.3	9.54
SH3GLB1	2.87e-53	1.27e-50	1.7	0.765	11.6	10.9
ECHDC3	3.41e-53	1.47e-50	2.46	1.3	7.27	5.97
B4GALT5	5.61e-53	2.37e-50	2.27	1.18	11.8	10.6
DYNLT1	7.32e-53	3.01e-50	1.76	0.815	10.3	9.44
IFI16	9.14e-53	3.47e-50	1.85	0.889	12.7	11.8
PFKFB4	8.7e-53	3.47e-50	2.21	1.14	10.8	9.63
PREX1	9.06e-53	3.47e-50	1.97	0.976	13.8	12.8
SIPA1L2	9.26e-53	3.47e-50	2.89	1.53	9.89	8.36
PTK2B	4.77e-52	1.68e-49	1.55	0.636	12.4	11.8
RTFDC1	5.91e-52	2e-49	1.55	0.636	11.3	10.6
SLC5A9	5.88e-52	2e-49	1.97	0.982	6.4	5.42
UBXN2B	6.2e-52	2.05e-49	1.98	0.988	11.1	10.1
MAPKAPK2	7.79e-52	2.53e-49	1.54	0.619	11.3	10.7
CAP1	9.9e-52	3.15e-49	1.54	0.621	14	13.4
MAP2K6	1.11e-51	3.46e-49	1.76	0.817	8.06	7.24
TLR2	1.17e-51	3.58e-49	2.43	1.28	12.9	11.6
HCLS1	2.14e-51	6.45e-49	1.56	0.646	13.6	13
MYD88	2.22e-51	6.56e-49	1.74	0.797	12.5	11.7
BIN2	3.17e-51	9.22e-49	1.53	0.614	13.1	12.5
CFLAR	3.8e-51	1.09e-48	1.92	0.942	13.3	12.4
HTATIP2	4.08e-51	1.15e-48	1.61	0.689	9.61	8.93
SMAP2	6.12e-51	1.69e-48	2.12	1.08	14.4	13.4
GAB2	7.17e-51	1.95e-48	2.17	1.12	11.9	10.8
CASP4	9.76e-51	2.61e-48	1.91	0.932	12.5	11.5
XPO6	1.86e-50	4.83e-48	2.03	1.02	14	12.9
OS9	1.97e-50	5.04e-48	1.5	0.589	12.4	11.8
C1RL	2.24e-50	5.63e-48	1.99	0.991	10.6	9.56
CARD6	2.79e-50	6.93e-48	1.81	0.859	9.35	8.49
RP11.59D5__B.2	3.01e-50	7.36e-48	1.96	0.971	7.26	6.29
MAP4K4	3.98e-50	9.6e-48	1.66	0.733	12.1	11.4
PTEN	5.65e-50	1.34e-47	1.94	0.953	12.4	11.4
KIAA0040	7.1e-50	1.66e-47	1.69	0.758	12	11.2
CLEC4D	8.49e-50	1.96e-47	3.01	1.59	9.44	7.85
RALGAPA2	9.1e-50	2.08e-47	1.78	0.83	10.7	9.83
NT5C2	1.02e-49	2.3e-47	1.72	0.781	11.5	10.7
RALB	1.09e-49	2.41e-47	2.04	1.03	12.1	11
NFIL3	1.15e-49	2.52e-47	2.34	1.23	10.6	9.42
REPS2	1.62e-49	3.5e-47	2.49	1.32	10.4	9.06
KLF6	1.74e-49	3.72e-47	1.62	0.693	12.7	12
ITPRIP	1.85e-49	3.91e-47	1.87	0.907	11.2	10.3
ITGAM	1.96e-49	4.09e-47	1.91	0.934	12.9	12
MCL1	2.1e-49	4.33e-47	1.7	0.763	14.8	14
SRPK1	2.22e-49	4.51e-47	2.1	1.07	11	9.94
MAP3K3	3.12e-49	6.19e-47	1.64	0.71	11.8	11
PXK	4.85e-49	9.51e-47	1.66	0.729	9.99	9.26
SQRDL	5.19e-49	1.01e-46	1.69	0.754	11	10.3
TRIM25	5.96e-49	1.14e-46	2.16	1.11	12.4	11.3
NUDT16	6.56e-49	1.24e-46	1.8	0.846	10.2	9.39
CLEC4E	9.1e-49	1.69e-46	2.93	1.55	11.9	10.3
LCP1	1.27e-48	2.28e-46	1.56	0.642	15.7	15.1
RP11.76E17.3	1.27e-48	2.28e-46	2.4	1.27	7.07	5.8
MARK2	1.64e-48	2.89e-46	1.54	0.624	11	10.4
ZNFX1	1.78e-48	3.09e-46	1.62	0.694	11.9	11.3
ARG1	1.86e-48	3.17e-46	4.17	2.06	8.91	6.85
ARL11	1.85e-48	3.17e-46	1.79	0.838	9.13	8.29
ALOX5AP	2.17e-48	3.66e-46	2.39	1.26	12.4	11.2
NUMB	2.23e-48	3.73e-46	1.88	0.911	12.7	11.8
RNASEL	2.72e-48	4.51e-46	1.63	0.708	10.3	9.56
PHTF1	3.02e-48	4.96e-46	1.69	0.761	8.53	7.77
TIMP2	3.09e-48	5.01e-46	1.8	0.851	12	11.2
ACSL1	4.5e-48	7.24e-46	3.05	1.61	14.4	12.8
UBAP1	4.59e-48	7.31e-46	1.55	0.634	10.8	10.2
IRAK3	5.38e-48	8.48e-46	2.38	1.25	11.7	10.4
LINC00694	5.79e-48	9.04e-46	2.57	1.36	8.62	7.26
EVI2B	1.04e-47	1.58e-45	1.82	0.867	14	13.1
NDEL1	1.08e-47	1.62e-45	1.83	0.87	11.3	10.4
TPD52L2	1.17e-47	1.73e-45	1.64	0.716	11.4	10.7
CASP1	2.13e-47	3.11e-45	1.75	0.809	12.1	11.3
PRKCD	2.82e-47	4.03e-45	1.75	0.805	12.2	11.4
KLHL8	2.89e-47	4.09e-45	1.8	0.851	9.44	8.59
GPR141	3.06e-47	4.25e-45	1.97	0.975	8.2	7.22
IRF2	3.06e-47	4.25e-45	1.52	0.607	11.3	10.7
RTN3	3.1e-47	4.25e-45	1.95	0.963	12.9	12
MAP3K5	3.45e-47	4.7e-45	1.53	0.61	10.7	10.1
SAMSN1	3.55e-47	4.78e-45	1.92	0.943	10.2	9.27
SRGN	4.2e-47	5.59e-45	2.14	1.1	14.7	13.6
ANKS1A	5.01e-47	6.61e-45	1.51	0.591	9.18	8.59
SLC22A15	8.59e-47	1.09e-44	2	1	8.94	7.94
FCAR	9.31e-47	1.17e-44	2.55	1.35	9.91	8.57
ERGIC1	1.03e-46	1.29e-44	1.92	0.942	12.3	11.4
CCNDBP1	1.46e-46	1.81e-44	1.5	0.58	11.2	10.7
GBA	1.55e-46	1.91e-44	1.56	0.64	10.2	9.55
LAT2	1.79e-46	2.19e-44	1.81	0.86	11.8	10.9
NTNG2	2.18e-46	2.65e-44	2.63	1.39	8.81	7.42
RP11.134L10.1	2.23e-46	2.69e-44	2.1	1.07	8.56	7.49
ACSL4	2.27e-46	2.72e-44	1.82	0.861	11.1	10.3
ETV6	2.56e-46	3.02e-44	1.55	0.63	10.4	9.82
MX2	2.58e-46	3.02e-44	2.14	1.1	12.4	11.3
ARHGAP19	2.63e-46	3.06e-44	1.59	0.666	9.61	8.94
DUSP1	3.57e-46	4.13e-44	2.51	1.33	12.3	10.9
ZNF230	4.71e-46	5.37e-44	1.6	0.676	8.39	7.72
PHF21A	4.95e-46	5.61e-44	1.77	0.82	11.3	10.5
CA4	5.61e-46	6.31e-44	2.88	1.53	8.67	7.14
ZNF438	6.1e-46	6.82e-44	1.91	0.935	9.11	8.17
TMEM55A	6.41e-46	7.12e-44	1.92	0.94	9.86	8.92
IFNGR1	6.68e-46	7.37e-44	1.84	0.879	12.5	11.6
MEGF9	7.51e-46	8.18e-44	2.18	1.12	13.1	12
SELL	8.28e-46	8.96e-44	1.94	0.954	15.2	14.2
FAM49B	9.57e-46	1.02e-43	1.62	0.694	12.2	11.5
SH3BP5L	9.48e-46	1.02e-43	1.62	0.694	10.3	9.63
SNX11	9.53e-46	1.02e-43	1.58	0.66	9.94	9.28
AP5B1	1.02e-45	1.07e-43	2.22	1.15	10.6	9.45
ALOX5	1.09e-45	1.15e-43	2.13	1.09	12.8	11.7
EXOC6	1.17e-45	1.22e-43	1.64	0.715	9.16	8.45
CNEP1R1	1.19e-45	1.24e-43	1.61	0.686	9.16	8.47
SRGAP2	1.3e-45	1.34e-43	1.63	0.701	10	9.3
IQSEC1	1.59e-45	1.62e-43	1.59	0.672	12.1	11.4
RP11.83A24.2	1.61e-45	1.62e-43	1.76	0.816	6.86	6.05
TMEM140	1.71e-45	1.72e-43	2.21	1.14	11.4	10.3
ADAMTS2	1.77e-45	1.77e-43	3.01	1.59	6	4.41
FBXL5	2.03e-45	2.01e-43	1.77	0.824	12.4	11.6
QPCT	2.4e-45	2.35e-43	2.55	1.35	11.5	10.1
OSBPL2	2.75e-45	2.67e-43	1.67	0.739	10.7	10
SERPINB1	2.81e-45	2.71e-43	1.68	0.746	12.1	11.3
CCDC71L	5.56e-45	5.3e-43	1.75	0.805	8.74	7.93
PNPLA1	6.2e-45	5.85e-43	1.88	0.914	6.82	5.9
HEBP2	6.35e-45	5.95e-43	1.64	0.713	10.4	9.7
PGD	6.8e-45	6.34e-43	1.87	0.906	12.6	11.7
NSFL1C	7.85e-45	7.28e-43	1.64	0.714	10.7	9.96
LBH	8.11e-45	7.44e-43	-1.81	0.854	10.7	11.6
RNF149	8.09e-45	7.44e-43	2.03	1.02	13	12
CTB.61M7.2	8.26e-45	7.53e-43	2.3	1.2	8.52	7.32
CAB39	9.81e-45	8.85e-43	1.51	0.593	11.9	11.3
ACVR1B	9.93e-45	8.91e-43	1.53	0.613	9.17	8.55
PADI4	1.07e-44	9.5e-43	2.76	1.46	11.6	10.1
PRR13	1.07e-44	9.5e-43	1.57	0.647	12.2	11.5
C3orf62	1.18e-44	1.04e-42	1.76	0.817	9.71	8.89
LPGAT1	1.25e-44	1.09e-42	1.67	0.739	11.7	11
TRIM21	1.3e-44	1.13e-42	1.67	0.739	10.8	10
AGO4	1.41e-44	1.22e-42	1.74	0.798	11.9	11.1
NMI	1.58e-44	1.35e-42	1.85	0.889	10.7	9.86
TP53I11	1.57e-44	1.35e-42	2.19	1.13	10.4	9.32
TNFSF10	1.6e-44	1.37e-42	2.02	1.01	12.3	11.3
PARP9	1.73e-44	1.47e-42	2.2	1.14	12	10.9
DYSF	1.96e-44	1.65e-42	2.72	1.44	13.1	11.7
ARHGAP26	2.04e-44	1.71e-42	1.84	0.881	12	11.1
CKAP4	2.05e-44	1.71e-42	1.89	0.921	10.7	9.81
GDE1	2.76e-44	2.3e-42	1.57	0.652	10.4	9.79
FGD4	3e-44	2.49e-42	2.15	1.11	9.73	8.63
RIT1	4.1e-44	3.37e-42	1.56	0.641	10.3	9.69
UBN1	4.26e-44	3.49e-42	1.84	0.877	12	11.1
IL10RB	4.43e-44	3.61e-42	1.62	0.695	11.1	10.4
TRIB1	4.75e-44	3.85e-42	1.95	0.966	9.65	8.69
DOK3	5.47e-44	4.42e-42	2.13	1.09	12.2	11.2
PTENP1	5.98e-44	4.8e-42	1.84	0.884	9.7	8.81
TBC1D14	6.71e-44	5.36e-42	1.61	0.69	11.7	11
ASPRV1	6.75e-44	5.37e-42	2.29	1.2	8.49	7.29
SLC25A44	7.22e-44	5.72e-42	1.74	0.797	10.9	10.1
IFNGR2	7.85e-44	6.19e-42	1.82	0.864	12.1	11.2
LY9	7.96e-44	6.24e-42	-1.66	0.734	8.6	9.33
MTF1	8.45e-44	6.6e-42	1.54	0.619	10.1	9.47
HSDL2	8.54e-44	6.64e-42	1.81	0.859	10.2	9.37
FRAT1	1.06e-43	8.22e-42	1.96	0.971	10.3	9.35
SAT1	1.18e-43	9.02e-42	1.94	0.959	13	12
STX3	1.23e-43	9.33e-42	2.14	1.1	12.2	11.1
APBB1IP	1.48e-43	1.12e-41	1.62	0.697	12.5	11.8
TRAFD1	1.48e-43	1.12e-41	1.64	0.715	10.9	10.2
BAZ1A	1.66e-43	1.25e-41	1.7	0.765	11.6	10.9
SIPA1L1	2.65e-43	1.95e-41	1.72	0.782	11.1	10.3
ENTPD1	2.71e-43	1.98e-41	2.04	1.03	11.5	10.5
GYG1	3.09e-43	2.24e-41	1.76	0.819	10.1	9.29
ANKRD13A	3.24e-43	2.34e-41	1.54	0.621	11.9	11.3
RP11.295G20.2	4.06e-43	2.9e-41	1.78	0.834	6.96	6.13
SPTLC2	5.1e-43	3.6e-41	1.63	0.701	11.3	10.6
TFE3	5.2e-43	3.65e-41	1.67	0.742	11	10.3
MANSC1	6.24e-43	4.37e-41	2.61	1.39	10.3	8.89
PYGL	6.4e-43	4.46e-41	2.35	1.24	12.8	11.6
APMAP	6.8e-43	4.72e-41	1.87	0.903	12	11.1
ARRB2	9.52e-43	6.53e-41	1.74	0.801	13.4	12.6
TLR4	1.02e-42	6.94e-41	2.23	1.15	12.5	11.3
ATP6V1B2	1.09e-42	7.36e-41	1.71	0.773	13.3	12.5
TPST1	1.11e-42	7.47e-41	3.14	1.65	8.62	6.97
NCF2	1.14e-42	7.64e-41	1.88	0.908	14.2	13.3
IRF9	1.19e-42	8e-41	1.74	0.799	11.5	10.7
RAB3D	1.28e-42	8.51e-41	1.85	0.889	11.9	11
GCA	1.4e-42	9.31e-41	2.37	1.25	13.3	12.1
USP15	1.45e-42	9.57e-41	1.87	0.899	12.5	11.6
RP11.443B7.1	1.5e-42	9.84e-41	1.87	0.904	6.83	5.93
WAS	1.51e-42	9.9e-41	1.66	0.732	12.5	11.7
INHBB	1.71e-42	1.11e-40	1.9	0.925	5.93	5
BTN2A1	2.01e-42	1.3e-40	1.59	0.665	10.9	10.2
CSF2RA	2.08e-42	1.33e-40	1.84	0.883	9.73	8.85
DDX60L	2.3e-42	1.47e-40	2.36	1.24	12.1	10.8
IRS2	2.37e-42	1.5e-40	2.4	1.26	10.4	9.1
APOBEC3A	2.43e-42	1.53e-40	2.56	1.36	12	10.7
ETS2	2.44e-42	1.53e-40	1.76	0.812	10.6	9.81
GLIPR2	2.48e-42	1.55e-40	1.63	0.706	11.9	11.2
USB1	2.62e-42	1.63e-40	1.72	0.784	10.8	10.1
RAB33B	2.67e-42	1.65e-40	1.71	0.777	8.93	8.15
THOC5	2.92e-42	1.8e-40	1.55	0.628	9.82	9.19
DNTTIP1	3.02e-42	1.84e-40	1.59	0.672	9.51	8.84
MEFV	2.99e-42	1.84e-40	1.99	0.99	11.9	10.9
RASSF2	3.02e-42	1.84e-40	1.78	0.828	13.8	13
CYB5R4	3.14e-42	1.9e-40	1.68	0.753	10.8	10.1
TMCC3	3.37e-42	2.03e-40	2.12	1.09	10.8	9.69
FAM53C	3.51e-42	2.11e-40	1.91	0.931	11.5	10.5
PDK3	3.67e-42	2.2e-40	1.56	0.646	8.59	7.95
DAAM2	3.74e-42	2.22e-40	5.3	2.41	8.42	6.02
NADK	3.73e-42	2.22e-40	1.96	0.968	13.2	12.2
CHST15	4.02e-42	2.38e-40	2.02	1.01	12.3	11.3
ARID3A	4.06e-42	2.39e-40	1.72	0.779	9.7	8.93
LAMP2	4.05e-42	2.39e-40	1.77	0.825	12.2	11.4
EIF2AK2	4.15e-42	2.43e-40	2.36	1.24	11	9.77
HECW2	4.16e-42	2.43e-40	2.25	1.17	7.96	6.79
CKLF	4.39e-42	2.54e-40	1.8	0.848	10.1	9.3
VMP1	4.38e-42	2.54e-40	1.94	0.954	13.1	12.1
RPS6KA1	4.44e-42	2.56e-40	1.53	0.61	12.4	11.8
SLC9A8	4.45e-42	2.56e-40	1.86	0.897	10.2	9.29
EXTL3	4.6e-42	2.63e-40	1.67	0.74	10.5	9.74
GABARAPL1	4.75e-42	2.7e-40	1.8	0.851	10.5	9.65
CIR1	7.1e-42	3.97e-40	1.56	0.641	10.6	9.96
ST6GAL1	7.53e-42	4.19e-40	-1.5	0.583	11	11.6
HAL	8.77e-42	4.87e-40	2.43	1.28	10.9	9.63
HSD17B11	9.51e-42	5.26e-40	1.73	0.792	11.9	11.1
LRP10	1.13e-41	6.22e-40	1.91	0.935	13.3	12.3
SLCO3A1	1.2e-41	6.54e-40	1.59	0.673	10.7	10
HDAC4	1.49e-41	8.13e-40	1.51	0.598	10.1	9.5
ARHGEF11	1.7e-41	9.19e-40	1.77	0.822	10.9	10.1
CRISPLD2	1.73e-41	9.34e-40	2.6	1.38	11.9	10.5
PLCG2	1.96e-41	1.05e-39	1.6	0.683	11.5	10.8
LMNB1	2.06e-41	1.1e-39	2.04	1.03	11.1	10.1
CHIC2	2.1e-41	1.12e-39	1.53	0.616	8.32	7.7
BST1	2.14e-41	1.14e-39	1.91	0.935	10.9	9.96
SP100	2.23e-41	1.18e-39	1.55	0.634	11.5	10.8
ATXN1	2.26e-41	1.19e-39	1.55	0.628	10.4	9.81
BCL2A1	2.46e-41	1.29e-39	2.51	1.33	11	9.63
C10orf54	2.62e-41	1.37e-39	1.91	0.936	14	13
RAF1	2.74e-41	1.43e-39	1.71	0.775	12.3	11.5
SSH2	3.26e-41	1.69e-39	1.85	0.885	13.4	12.5
RASGRP4	4.18e-41	2.16e-39	2.03	1.02	11.9	10.9
PXN	4.21e-41	2.17e-39	1.59	0.666	13.2	12.6
ADAM19	4.29e-41	2.21e-39	1.85	0.887	11.5	10.6
MXD1	4.36e-41	2.23e-39	2.32	1.21	14.1	12.9
CMTM6	4.37e-41	2.24e-39	1.69	0.755	12.6	11.9
PHF12	4.45e-41	2.27e-39	1.5	0.589	11.1	10.5
CEACAM4	4.54e-41	2.3e-39	2.46	1.3	10	8.71
ZNF281	4.59e-41	2.31e-39	1.61	0.69	9.66	8.97
ABHD5	4.66e-41	2.34e-39	2.07	1.05	10.3	9.21
FAM45A	4.71e-41	2.35e-39	1.52	0.602	10.1	9.54
RFWD2	5.24e-41	2.61e-39	1.55	0.633	10.6	10
MKNK1	5.9e-41	2.93e-39	1.97	0.976	10.7	9.72
TMEM120A	6.43e-41	3.18e-39	1.75	0.807	9.46	8.65
PACSIN2	7.41e-41	3.66e-39	1.69	0.76	11.5	10.7
ROPN1L	8.9e-41	4.33e-39	2.01	1	7.42	6.41
PCNX	9.33e-41	4.52e-39	1.73	0.788	12	11.2
DIP2B	9.83e-41	4.75e-39	1.6	0.682	11	10.4
PPP1R3B	1.03e-40	4.98e-39	2.27	1.18	11.7	10.5
RERE	1.27e-40	6.05e-39	1.58	0.661	11.9	11.2
ZCCHC6	1.35e-40	6.41e-39	1.78	0.834	11.7	10.8
AQP9	1.42e-40	6.67e-39	2.52	1.33	14.3	13
S100A9	1.48e-40	6.97e-39	2.35	1.23	16.3	15.1
ZNF516	1.54e-40	7.18e-39	1.89	0.915	10.7	9.78
RBM47	1.6e-40	7.46e-39	1.99	0.995	11.1	10.1
IL1R1	1.88e-40	8.68e-39	2.48	1.31	9.4	8.1
NDST1	1.9e-40	8.76e-39	2.03	1.02	10.9	9.91
CACUL1	2.06e-40	9.43e-39	1.5	0.588	10.5	9.88
KIAA0247	2.06e-40	9.43e-39	1.62	0.694	12.1	11.4
RNF13	2.29e-40	1.05e-38	1.7	0.767	11.2	10.5
FMNL1	2.54e-40	1.15e-38	1.63	0.708	13.5	12.8
TRIM22	2.56e-40	1.16e-38	1.99	0.991	12.7	11.7
GMFG	2.61e-40	1.18e-38	1.64	0.713	12.3	11.6
C19orf35	2.99e-40	1.33e-38	2.07	1.05	8.56	7.51
MCTP1	2.98e-40	1.33e-38	1.74	0.796	9.26	8.46
FLOT1	3.21e-40	1.43e-38	1.81	0.858	11.8	11
RAB27A	3.23e-40	1.44e-38	1.58	0.664	11.3	10.7
CXCL16	3.28e-40	1.45e-38	1.97	0.977	10.4	9.47
KIF1B	3.29e-40	1.46e-38	1.86	0.892	10.2	9.34
F5	3.65e-40	1.6e-38	2.47	1.3	11.4	10.1
C19orf59	3.66e-40	1.61e-38	2.64	1.4	9.4	8
FLOT2	4.33e-40	1.89e-38	1.82	0.862	12.8	12
LRIG1	4.49e-40	1.96e-38	-1.62	0.692	8.07	8.77
RRAGD	4.52e-40	1.96e-38	1.77	0.823	8.83	8.01
KIF13A	4.66e-40	2.02e-38	1.82	0.863	10.5	9.61
LYN	4.89e-40	2.12e-38	1.8	0.85	13.6	12.7
CD28	4.98e-40	2.14e-38	-1.93	0.952	8.86	9.81
PELI2	4.98e-40	2.14e-38	1.65	0.721	9.94	9.22
S100A11	4.95e-40	2.14e-38	1.97	0.978	13.6	12.6
NRBF2	5.01e-40	2.15e-38	1.94	0.959	11	10.1
SDCBP	5.12e-40	2.19e-38	1.9	0.928	13.6	12.7
N4BP1	5.52e-40	2.34e-38	1.57	0.648	11.4	10.8
FKBP9	6.29e-40	2.66e-38	1.87	0.905	7.02	6.11
MBOAT1	6.47e-40	2.73e-38	1.65	0.727	9.38	8.65
WWC3	6.67e-40	2.81e-38	1.63	0.705	11	10.2
HLX	6.72e-40	2.82e-38	2.11	1.08	9.12	8.04
PLEKHM1	6.89e-40	2.88e-38	1.53	0.609	10.4	9.83
NFAM1	6.94e-40	2.89e-38	1.93	0.947	13	12.1
KIAA0825	7.27e-40	3.02e-38	1.82	0.862	7.03	6.17
KCNJ15	7.68e-40	3.19e-38	2.78	1.47	12.6	11.1
SLC26A8	7.86e-40	3.25e-38	2.71	1.44	8.19	6.75
TRAC	8.2e-40	3.38e-38	-1.8	0.847	11.2	12.1
RNF144B	8.37e-40	3.44e-38	1.94	0.958	10.7	9.71
CD55	9.5e-40	3.9e-38	1.94	0.955	12.1	11.1
PLXNC1	1.02e-39	4.17e-38	2.08	1.05	13.2	12.2
YIPF1	1.1e-39	4.48e-38	1.51	0.594	9.43	8.84
AGPAT9	1.1e-39	4.5e-38	1.88	0.909	10.1	9.18
DIRC2	1.13e-39	4.59e-38	1.64	0.71	8.09	7.38
NLRC4	1.16e-39	4.69e-38	1.83	0.874	9.98	9.1
MAST3	1.26e-39	5.09e-38	1.67	0.74	11.7	10.9
WDFY3	1.64e-39	6.52e-38	2.33	1.22	11.5	10.3
MAN2A2	1.74e-39	6.91e-38	1.79	0.842	11.7	10.9
FPR1	1.76e-39	6.97e-38	2.24	1.17	14.5	13.3
DYRK2	1.85e-39	7.28e-38	-1.61	0.689	9.37	10.1
CDC42SE1	1.87e-39	7.33e-38	1.51	0.597	13.9	13.3
PEBP1	1.9e-39	7.44e-38	-1.55	0.63	9.1	9.73
ARSG	1.99e-39	7.77e-38	1.53	0.616	8.69	8.07
BEST1	2.04e-39	7.93e-38	2.24	1.16	10.2	9.07
FOSL2	2.17e-39	8.41e-38	1.79	0.839	12.1	11.2
PCBP1.AS1	2.34e-39	9.07e-38	1.68	0.751	9.23	8.48
CLIC1	2.37e-39	9.13e-38	1.52	0.606	12.9	12.3
SLC22A4	2.7e-39	1.03e-37	2.29	1.2	8.94	7.74
STS	2.7e-39	1.03e-37	1.69	0.76	8.32	7.56
TXN	2.84e-39	1.09e-37	1.83	0.874	10.3	9.42
HK2	2.95e-39	1.12e-37	1.75	0.808	10.9	10.1
MSL3	2.96e-39	1.12e-37	1.55	0.633	11.1	10.4
MMP9	3.44e-39	1.3e-37	4.27	2.09	12.1	9.97
PPP2R5A	4.27e-39	1.61e-37	1.59	0.671	11.3	10.6
TCF7	4.47e-39	1.68e-37	-2.02	-1.01	10.9	11.9
ASPH	4.65e-39	1.74e-37	2.11	1.08	9.28	8.2
SLC37A3	5.02e-39	1.87e-37	1.97	0.979	9.2	8.22
RP2	5.08e-39	1.89e-37	1.71	0.773	10.4	9.58
LILRB3	5.19e-39	1.93e-37	2.09	1.06	12.1	11.1
MLKL	5.28e-39	1.95e-37	1.73	0.794	10.5	9.69
TM6SF1	5.6e-39	2.07e-37	1.84	0.883	9.14	8.25
CDC42EP3	5.99e-39	2.19e-37	1.67	0.744	11.7	10.9
FGR	6.32e-39	2.3e-37	1.67	0.736	13.5	12.7
CEACAM1	6.37e-39	2.32e-37	2.48	1.31	9.66	8.35
H3F3B	6.41e-39	2.33e-37	1.63	0.701	13.8	13.1
CHMP5	6.49e-39	2.35e-37	1.76	0.812	10.1	9.24
NFKBIA	6.6e-39	2.38e-37	1.62	0.699	11.3	10.6
NLRP12	6.76e-39	2.44e-37	1.96	0.968	10.7	9.7
RCOR1	6.99e-39	2.51e-37	1.53	0.611	10.8	10.2
DTX3L	7.94e-39	2.85e-37	1.69	0.754	11.7	10.9
ZFP36	9.25e-39	3.29e-37	1.59	0.672	12	11.4
FPR2	9.45e-39	3.35e-37	2.36	1.24	12.5	11.2
TMX4	1.02e-38	3.63e-37	1.59	0.667	11.4	10.7
GMIP	1.23e-38	4.33e-37	1.71	0.776	12	11.3
CPD	1.25e-38	4.39e-37	2.02	1.02	12.3	11.3
RAB24	1.27e-38	4.48e-37	1.96	0.967	11.1	10.1
SLC2A3	1.52e-38	5.32e-37	2.09	1.06	13	11.9
MNDA	1.63e-38	5.69e-37	2	0.997	14.9	13.9
CANT1	2.58e-38	8.91e-37	1.56	0.646	10.6	9.97
TMUB2	3.1e-38	1.07e-36	1.55	0.633	10	9.38
NSUN7	3.45e-38	1.18e-36	2.17	1.12	7.64	6.52
ECE1	3.54e-38	1.21e-36	1.82	0.862	12	11.2
GATA3	3.65e-38	1.24e-36	-1.68	0.745	7.85	8.59
CCPG1	3.67e-38	1.25e-36	1.83	0.868	12	11.1
SKAP1	3.78e-38	1.28e-36	-1.59	0.669	8.96	9.63
C16orf72	4.45e-38	1.49e-36	1.57	0.65	10.7	10
AMN1	4.89e-38	1.63e-36	1.6	0.68	7.81	7.13
TMCO3	5e-38	1.67e-36	1.55	0.629	9.2	8.57
LRRN1	5.14e-38	1.71e-36	2.1	1.07	7.13	6.06
SLC36A1	5.16e-38	1.71e-36	1.79	0.843	9.6	8.76
TGFA	5.16e-38	1.71e-36	2.18	1.12	9.35	8.23
KBTBD7	5.82e-38	1.91e-36	1.62	0.694	8.95	8.25
FOXO3	7.01e-38	2.29e-36	1.64	0.717	11	10.3
SVIL	7.11e-38	2.32e-36	1.79	0.842	11.2	10.4
MSL1	7.19e-38	2.34e-36	1.9	0.93	13	12
STX11	7.7e-38	2.49e-36	1.9	0.929	10.4	9.49
KIAA1551	7.9e-38	2.54e-36	1.88	0.908	13.7	12.8
USP10	7.88e-38	2.54e-36	1.61	0.69	11.4	10.7
TNFRSF1A	7.99e-38	2.56e-36	1.73	0.793	12.3	11.5
CD96	8.41e-38	2.69e-36	-1.64	0.714	9.68	10.4
SFXN5	9.2e-38	2.93e-36	1.58	0.663	8.44	7.78
TDRD7	1.04e-37	3.28e-36	1.54	0.626	9.31	8.69
RHOH	1.06e-37	3.33e-36	-1.58	0.663	8.94	9.61
DENND5A	1.1e-37	3.46e-36	1.69	0.76	12.3	11.5
RASSF3	1.12e-37	3.53e-36	1.55	0.632	12.3	11.7
LIMK2	1.14e-37	3.57e-36	2.23	1.16	12.1	11
IFFO2	1.15e-37	3.59e-36	-1.52	0.603	8.58	9.18
ALPK1	1.4e-37	4.35e-36	2.09	1.07	11.1	10
DRAM1	1.43e-37	4.44e-36	1.65	0.722	8.67	7.95
SLC11A1	1.55e-37	4.8e-36	2.5	1.32	13	11.7
NCF4	1.6e-37	4.93e-36	2.19	1.13	12.5	11.4
LRRC4	1.67e-37	5.11e-36	2.23	1.16	9.97	8.81
PELI1	1.74e-37	5.3e-36	1.92	0.944	11.7	10.8
TLR1	1.98e-37	6.01e-36	1.94	0.958	11.4	10.4
PLSCR1	2.03e-37	6.14e-36	2.28	1.19	10.5	9.32
KDM7A	2.35e-37	7.1e-36	1.58	0.656	11	10.4
TRANK1	2.67e-37	8.03e-36	1.68	0.746	12.4	11.7
LRRK2	2.74e-37	8.22e-36	2.24	1.16	13.6	12.4
POLR1E	2.89e-37	8.64e-36	-1.5	0.581	7.33	7.91
RNF130	2.93e-37	8.76e-36	1.61	0.69	12	11.3
OSER1	3.26e-37	9.69e-36	1.51	0.595	10	9.45
STAT5B	3.32e-37	9.85e-36	1.55	0.629	12.8	12.2
RP11.4F5.2	3.47e-37	1.03e-35	1.81	0.854	9.46	8.6
RPL10A	3.53e-37	1.05e-35	-1.59	0.668	12.1	12.7
TLR8	3.73e-37	1.1e-35	1.93	0.95	12.1	11.2
TLR5	4.12e-37	1.21e-35	2.09	1.06	9.56	8.49
CELF2	4.29e-37	1.26e-35	1.51	0.595	12.8	12.2
CD40LG	4.52e-37	1.32e-35	-1.79	0.836	7.79	8.63
PLBD1	4.53e-37	1.33e-35	1.96	0.972	12.5	11.5
TUBA4A	4.64e-37	1.35e-35	1.59	0.673	11.4	10.8
RAB31	4.73e-37	1.38e-35	1.78	0.829	12	11.1
KLF5	4.84e-37	1.41e-35	1.64	0.712	6.94	6.23
APAF1	5.58e-37	1.61e-35	1.68	0.749	11.4	10.7
SPOCK2	5.55e-37	1.61e-35	-1.67	0.739	11.5	12.3
TREML2	5.54e-37	1.61e-35	2.05	1.03	10.7	9.65
S1PR1	5.69e-37	1.64e-35	-1.61	0.689	10.3	11
ACTN1	5.77e-37	1.66e-35	1.82	0.865	12.8	12
RPL4	5.79e-37	1.66e-35	-1.52	0.604	13.8	14.4
GADD45A	5.86e-37	1.68e-35	1.67	0.743	7.42	6.68
DKFZP761J1410	6.44e-37	1.84e-35	1.91	0.937	10.7	9.72
HRH2	6.48e-37	1.85e-35	2.13	1.09	9.99	8.9
VNN2	7.2e-37	2.05e-35	2.45	1.29	14.1	12.8
OSBPL11	7.62e-37	2.16e-35	1.53	0.615	10.4	9.76
MCTP2	7.7e-37	2.18e-35	2.07	1.05	10.5	9.46
GLT1D1	7.92e-37	2.23e-35	2.06	1.04	11.5	10.4
PLXDC2	7.9e-37	2.23e-35	1.72	0.785	11.1	10.3
APOL2	8.39e-37	2.35e-35	1.77	0.827	11	10.1
IRF2BPL	8.37e-37	2.35e-35	1.67	0.74	9.53	8.79
ITPK1	8.34e-37	2.35e-35	1.75	0.809	11.4	10.6
LBR	8.71e-37	2.44e-35	1.65	0.721	12.2	11.5
G6PD	1.01e-36	2.81e-35	1.69	0.754	11.3	10.6
PFKFB3	1.1e-36	3.05e-35	2.08	1.06	10.8	9.7
CTBS	1.12e-36	3.1e-35	1.83	0.874	10.3	9.47
RNF24	1.26e-36	3.45e-35	2.16	1.11	12.6	11.5
PAK1	1.26e-36	3.47e-35	1.67	0.739	12	11.2
NDRG2	1.29e-36	3.54e-35	-1.57	0.651	6.82	7.47
IL6R	1.32e-36	3.62e-35	1.66	0.729	13.1	12.4
C5orf30	1.38e-36	3.78e-35	1.61	0.686	7.16	6.47
CDC25B	1.38e-36	3.78e-35	-1.57	0.647	10.3	10.9
SAMD8	1.41e-36	3.85e-35	1.52	0.605	9.45	8.85
CD58	1.45e-36	3.93e-35	1.64	0.71	8.91	8.2
HABP4	1.45e-36	3.93e-35	-1.57	0.653	6.98	7.63
FAR2	1.54e-36	4.17e-35	1.7	0.766	8.98	8.22
IMPDH1	1.64e-36	4.42e-35	1.78	0.829	11.8	10.9
CASC3	1.66e-36	4.46e-35	1.51	0.596	11.8	11.2
SMARCD3	1.66e-36	4.47e-35	1.75	0.806	8.98	8.18
FAM63A	1.7e-36	4.56e-35	1.78	0.831	10.8	9.93
SERPINA1	1.72e-36	4.61e-35	1.88	0.91	14.4	13.5
IL13RA1	1.87e-36	4.99e-35	1.88	0.909	12.1	11.2
KCNJ2	1.87e-36	5e-35	2.38	1.25	11	9.79
DENND3	2.07e-36	5.51e-35	2.04	1.03	12.6	11.6
RP1.193H18.2	2.1e-36	5.59e-35	1.62	0.692	7.17	6.48
CTD.2267D19.2	2.11e-36	5.61e-35	1.75	0.811	7.09	6.28
RGS2	2.2e-36	5.84e-35	2.2	1.14	14.3	13.2
MYO1F	2.38e-36	6.28e-35	1.79	0.841	14.2	13.3
FOS	2.58e-36	6.79e-35	2.09	1.07	11.1	9.99
LIPN	2.63e-36	6.9e-35	2.2	1.14	7.57	6.44
LDHB	2.65e-36	6.93e-35	-1.69	0.758	11.2	12
SSFA2	2.71e-36	7.08e-35	1.59	0.671	10.7	10
BCL11B	2.78e-36	7.23e-35	-1.76	0.819	9.45	10.3
CDA	2.79e-36	7.25e-35	2.3	1.2	10.9	9.7
TMEM71	2.89e-36	7.5e-35	1.77	0.822	11.4	10.6
RGL4	2.92e-36	7.57e-35	1.89	0.918	8.88	7.97
FAM102A	3.07e-36	7.95e-35	-1.86	0.897	9.83	10.7
SHISA5	3.15e-36	8.13e-35	1.7	0.767	12.5	11.7
MIR223	3.44e-36	8.86e-35	1.59	0.669	5.9	5.23
IFITM2	3.68e-36	9.48e-35	2.35	1.23	15.1	13.9
ZBP1	3.7e-36	9.51e-35	1.96	0.971	9.56	8.59
AL162497.1	3.94e-36	1.01e-34	1.99	0.991	6.89	5.9
SORT1	4.13e-36	1.05e-34	1.79	0.844	10.5	9.7
ACOX1	4.33e-36	1.1e-34	1.81	0.857	11.3	10.4
ATP11A	4.37e-36	1.11e-34	1.72	0.786	10.9	10.1
TAP1	4.59e-36	1.16e-34	1.68	0.746	12.5	11.8
IL1RN	4.89e-36	1.24e-34	2.07	1.05	10.9	9.88
TSEN34	4.94e-36	1.25e-34	1.82	0.865	10.2	9.38
RP11.561P12.5	5.46e-36	1.38e-34	2.04	1.03	6.42	5.39
KCNE3	5.88e-36	1.48e-34	1.74	0.797	11.1	10.3
SIRPA	6.05e-36	1.52e-34	1.83	0.868	12.6	11.8
PSTPIP2	6.74e-36	1.69e-34	1.84	0.882	10.2	9.28
MAPK3	6.88e-36	1.72e-34	1.63	0.704	10.6	9.86
RNF122	7.33e-36	1.82e-34	1.51	0.596	8.29	7.69
SOS2	7.82e-36	1.94e-34	1.67	0.744	11.1	10.3
IQGAP1	8.53e-36	2.11e-34	1.62	0.695	13.9	13.2
MGAM	8.58e-36	2.12e-34	2.94	1.56	13.4	11.9
GPR27	9.08e-36	2.24e-34	2.09	1.07	9.06	7.99
CCDC147.AS1	9.56e-36	2.36e-34	1.85	0.889	6.62	5.73
FBL	1.11e-35	2.73e-34	-1.56	0.644	9.75	10.4
BRCA1	1.13e-35	2.78e-34	1.55	0.634	7.69	7.05
FAM214B	1.18e-35	2.89e-34	1.7	0.769	10.6	9.83
MOB3A	1.21e-35	2.96e-34	1.52	0.608	12.9	12.3
RP11.256L6.3	1.24e-35	3.03e-34	2.13	1.09	8.09	7
SEMA4B	1.28e-35	3.13e-34	1.69	0.761	10.7	9.9
SULT1B1	1.35e-35	3.27e-34	2.26	1.18	11.1	9.94
IFNAR1	1.42e-35	3.44e-34	1.59	0.673	11.3	10.6
FCGR2A	1.49e-35	3.62e-34	2.06	1.04	14.1	13
ZNF106	1.51e-35	3.65e-34	1.52	0.603	11.6	11
RPL23A	1.61e-35	3.9e-34	-1.51	0.598	12.7	13.3
GALNT3	1.69e-35	4.07e-34	1.67	0.737	8.92	8.18
PARP8	1.84e-35	4.43e-34	1.56	0.64	11.9	11.3
STX10	1.94e-35	4.65e-34	1.65	0.724	10.3	9.58
CXCR1	1.95e-35	4.67e-34	2.33	1.22	14.1	12.9
MSRB1	2.12e-35	5.05e-34	2.15	1.1	12.3	11.2
FNDC3B	2.24e-35	5.34e-34	1.8	0.845	10.6	9.74
LINC00671	2.43e-35	5.76e-34	1.96	0.971	6.43	5.46
SIGLEC5	2.43e-35	5.76e-34	2.34	1.22	11.3	10.1
LPCAT2	2.5e-35	5.94e-34	1.93	0.95	11	10
RP11.76E17.4	2.61e-35	6.17e-34	1.78	0.829	5.65	4.82
KIAA1147	2.62e-35	6.19e-34	-1.51	0.593	9.3	9.89
CD5	2.89e-35	6.82e-34	-1.78	0.833	9.67	10.5
SIRPB2	2.99e-35	7.04e-34	2	1	11.5	10.5
TBXAS1	3.28e-35	7.69e-34	1.64	0.714	11.5	10.8
TNFSF13B	3.34e-35	7.84e-34	2	0.997	10.8	9.82
UBR2	3.4e-35	7.94e-34	1.58	0.662	11.9	11.2
ZNF608	3.98e-35	9.23e-34	2.04	1.03	6.95	5.92
GLUL	4.15e-35	9.59e-34	1.78	0.829	13.5	12.7
RILPL2	4.16e-35	9.59e-34	1.53	0.613	10.1	9.45
DAPK2	4.19e-35	9.66e-34	2.14	1.1	9.82	8.72
CPQ	4.43e-35	1.02e-33	1.58	0.664	10.2	9.53
SIDT1	4.45e-35	1.02e-33	-1.5	0.587	8.15	8.74
NPM1	4.52e-35	1.04e-33	-1.51	0.596	11.4	12
TMEM91	4.84e-35	1.11e-33	1.97	0.978	9.4	8.42
KDM4B	5.28e-35	1.2e-33	1.72	0.78	10.8	9.98
P2RY13	5.23e-35	1.2e-33	1.91	0.931	12.5	11.5
AL512428.1	5.75e-35	1.31e-33	1.51	0.593	6.66	6.07
LCK	5.79e-35	1.32e-33	-1.64	0.717	10.4	11.2
ANKRD22	5.95e-35	1.35e-33	2.57	1.36	7.3	5.94
CACNA1E	6.12e-35	1.39e-33	2.23	1.16	7.5	6.34
ZNF746	6.25e-35	1.41e-33	1.67	0.738	10.3	9.51
CXorf21	6.61e-35	1.49e-33	1.55	0.628	9.08	8.45
SLC40A1	6.91e-35	1.55e-33	1.77	0.826	11.2	10.4
HK3	7.34e-35	1.65e-33	1.99	0.993	11.4	10.5
CD3E	7.49e-35	1.68e-33	-1.71	0.777	11.4	12.2
VASP	7.52e-35	1.68e-33	1.69	0.756	13	12.3
NBEAL2	8.61e-35	1.92e-33	1.97	0.977	13.2	12.2
TET3	1.01e-34	2.23e-33	1.51	0.594	10.7	10.2
PIK3AP1	1.02e-34	2.26e-33	1.61	0.691	11.8	11.1
KCNJ2.AS1	1.03e-34	2.27e-33	1.77	0.825	6.46	5.64
WIPI1	1.06e-34	2.35e-33	1.63	0.706	8.76	8.06
PTPRE	1.16e-34	2.55e-33	1.56	0.643	11.9	11.3
NR6A1	1.2e-34	2.63e-33	1.73	0.787	7.63	6.84
ATP6V0B	1.28e-34	2.8e-33	1.68	0.751	11.5	10.7
MAML3	1.35e-34	2.94e-33	1.62	0.692	9.09	8.4
PLEKHO2	1.37e-34	2.99e-33	1.64	0.717	12	11.3
SLC6A6	1.38e-34	3e-33	1.92	0.939	13.1	12.1
SNX10	1.41e-34	3.06e-33	1.73	0.789	10.8	10
ZDHHC18	1.42e-34	3.08e-33	1.96	0.97	12.9	12
UBE2R2	1.45e-34	3.13e-33	1.5	0.582	11.5	10.9
ASAH1	1.63e-34	3.52e-33	1.64	0.713	12.5	11.7
NPL	1.8e-34	3.87e-33	1.91	0.932	11	10.1
CHST11	1.84e-34	3.97e-33	1.53	0.609	11.4	10.8
STXBP5	2.59e-34	5.52e-33	1.63	0.703	9.93	9.23
NAMPT	2.73e-34	5.81e-33	2.41	1.27	15.2	13.9
TOR1B	2.92e-34	6.2e-33	1.61	0.684	9.46	8.77
CBL	2.99e-34	6.33e-33	1.58	0.656	12.1	11.4
SNN	3.01e-34	6.38e-33	1.56	0.646	11.7	11.1
WBP2	3.14e-34	6.62e-33	1.59	0.668	11.9	11.3
AGTRAP	3.16e-34	6.67e-33	1.75	0.805	10.7	9.91
SBF2	3.2e-34	6.74e-33	1.66	0.73	9.88	9.15
BCL6	3.49e-34	7.33e-33	2.48	1.31	13.3	12
LIN7A	3.54e-34	7.41e-33	2.09	1.07	9.8	8.74
RALBP1	3.68e-34	7.69e-33	1.51	0.599	11.3	10.7
FAM8A1	3.77e-34	7.87e-33	1.87	0.903	11.1	10.2
HELZ2	3.83e-34	7.96e-33	2.1	1.07	10.7	9.64
HSPA6	4.01e-34	8.32e-33	2.22	1.15	11.6	10.4
SLC15A4	4.05e-34	8.39e-33	1.58	0.66	10.6	9.97
STAT6	4.98e-34	1.02e-32	1.52	0.606	13.2	12.6
SELPLG	5.25e-34	1.08e-32	1.55	0.63	13.6	13
CREBBP	5.57e-34	1.14e-32	1.56	0.644	12.1	11.5
SMCHD1	5.53e-34	1.14e-32	1.81	0.859	13.6	12.8
TLE3	5.59e-34	1.14e-32	1.82	0.861	12.2	11.3
LILRB2	5.64e-34	1.15e-32	1.74	0.8	12.2	11.4
NCOA1	5.61e-34	1.15e-32	1.51	0.599	11.7	11.1
CD6	6.04e-34	1.23e-32	-1.73	0.788	9.87	10.7
S100A12	6.2e-34	1.26e-32	2.78	1.47	12.1	10.6
TRBC2	6.24e-34	1.27e-32	-1.76	0.812	11.7	12.5
GBP2	6.32e-34	1.28e-32	1.8	0.848	12.9	12
USP32	6.44e-34	1.31e-32	1.75	0.81	11.2	10.4
TSC22D3	6.53e-34	1.32e-32	1.9	0.927	14	13.1
MVP	6.59e-34	1.33e-32	1.58	0.663	12.1	11.4
NFE2	6.62e-34	1.34e-32	2.02	1.01	12	11
DGAT2	6.83e-34	1.38e-32	2.2	1.13	11.6	10.5
LRMP	7.63e-34	1.53e-32	1.55	0.63	11.4	10.8
C20orf24	7.77e-34	1.56e-32	1.67	0.741	10.1	9.34
FKBP5	8.81e-34	1.76e-32	2.59	1.37	12.8	11.4
CD46	9.15e-34	1.83e-32	1.68	0.752	13	12.2
RARA	1.02e-33	2.03e-32	1.72	0.787	11.3	10.5
AGTPBP1	1.03e-33	2.06e-32	1.54	0.619	11	10.4
IFIT2	1.09e-33	2.17e-32	2.74	1.45	13	11.5
ARAP1	1.1e-33	2.19e-32	1.63	0.704	13	12.3
CR1	1.11e-33	2.2e-32	2.28	1.19	12.6	11.4
RNF19B	1.17e-33	2.32e-32	1.65	0.724	11	10.3
SLC31A2	1.18e-33	2.33e-32	1.82	0.868	10.6	9.72
HIST1H2BC	1.2e-33	2.37e-32	1.96	0.973	8.09	7.12
SLC16A3	1.23e-33	2.43e-32	1.95	0.961	11.4	10.4
SAP30	1.28e-33	2.51e-32	1.82	0.866	7.45	6.58
C10orf105	1.34e-33	2.63e-32	1.93	0.952	8.22	7.27
GLRX	1.37e-33	2.69e-32	1.51	0.597	10.8	10.2
GNS	1.41e-33	2.77e-32	1.53	0.609	12.2	11.6
PTPLAD2	1.52e-33	2.96e-32	1.5	0.581	10.7	10.1
SLAMF1	1.53e-33	2.99e-32	-1.51	0.595	8	8.6
ARL4C	1.69e-33	3.26e-32	-1.52	0.601	10.5	11.1
CD97	1.81e-33	3.49e-32	1.67	0.737	13.9	13.1
PCTP	1.87e-33	3.6e-32	1.51	0.592	9.03	8.43
ARHGAP27	1.91e-33	3.67e-32	1.65	0.723	11.9	11.2
LRG1	1.92e-33	3.67e-32	2.43	1.28	11.1	9.81
CPEB4	2.32e-33	4.42e-32	1.88	0.913	10.4	9.48
PICALM	2.32e-33	4.42e-32	1.58	0.66	12.7	12.1
PLAUR	2.49e-33	4.73e-32	1.83	0.869	10.5	9.6
ARFIP1	2.66e-33	5.05e-32	1.51	0.592	9.43	8.84
ZBTB34	2.69e-33	5.1e-32	1.66	0.729	10.5	9.77
MXD3	2.9e-33	5.49e-32	2.08	1.05	8.66	7.61
GPR18	2.93e-33	5.53e-32	-1.58	0.656	7.07	7.73
LITAF	3.26e-33	6.15e-32	1.8	0.844	14.3	13.5
STXBP2	3.32e-33	6.25e-32	1.58	0.663	11.5	10.9
STEAP4	3.57e-33	6.69e-32	2.3	1.2	12.4	11.2
NT5DC4	3.83e-33	7.15e-32	1.79	0.843	6.24	5.4
HSPA1A	3.84e-33	7.17e-32	1.92	0.941	12.3	11.3
LILRA6	3.84e-33	7.17e-32	2.06	1.04	11.9	10.9
RPSA	4.25e-33	7.9e-32	-1.54	0.62	12.8	13.4
KIAA0232	4.47e-33	8.29e-32	1.57	0.649	11	10.3
NR3C2	5.05e-33	9.34e-32	-1.73	0.794	6.77	7.56
RP11.290F20.3	5.06e-33	9.34e-32	2.02	1.01	10.8	9.83
PAQR8	5.16e-33	9.52e-32	-1.5	0.581	8.37	8.95
KLHL21	5.27e-33	9.71e-32	1.61	0.685	10.6	9.94
TNFAIP6	5.39e-33	9.91e-32	2.78	1.47	9.46	7.99
ABLIM1	5.63e-33	1.03e-31	-1.74	0.802	10.3	11.1
NCF1	6.02e-33	1.1e-31	2.04	1.03	13.2	12.1
GPR183	6.26e-33	1.15e-31	-1.71	0.772	8.95	9.72
PLIN3	6.92e-33	1.26e-31	1.6	0.681	10.1	9.4
IGSF6	6.97e-33	1.27e-31	1.81	0.856	11.3	10.4
FAM160B1	7.37e-33	1.34e-31	1.67	0.74	9.95	9.21
VNN3	7.59e-33	1.37e-31	2.42	1.28	10.3	9.01
SIGLEC9	7.86e-33	1.42e-31	1.66	0.729	10.1	9.36
TMEM154	7.86e-33	1.42e-31	1.83	0.875	12.6	11.8
OCIAD2	7.96e-33	1.44e-31	-1.54	0.62	7.05	7.67
GPR160	8.69e-33	1.56e-31	1.88	0.913	8.61	7.7
PILRA	8.77e-33	1.57e-31	1.77	0.824	11.8	11
ANXA3	8.89e-33	1.59e-31	3.08	1.62	10.4	8.76
KIAA1257	9.06e-33	1.62e-31	1.61	0.688	6.28	5.59
TALDO1	9.09e-33	1.62e-31	1.75	0.804	13	12.2
C17orf103	9.24e-33	1.65e-31	1.84	0.882	10.5	9.61
RPL3	9.5e-33	1.69e-31	-1.6	0.679	13.8	14.4
RCAN3	9.92e-33	1.76e-31	-1.85	0.886	9.64	10.5
CEBPB	1.23e-32	2.18e-31	1.88	0.908	10.9	10
VDR	1.25e-32	2.22e-31	1.62	0.7	9.12	8.42
OAZ2	1.32e-32	2.34e-31	1.6	0.674	11.7	11.1
ST6GALNAC2	1.38e-32	2.44e-31	2.07	1.05	9.84	8.8
PPP4R1	1.46e-32	2.57e-31	1.76	0.818	11.4	10.5
IGF2R	1.52e-32	2.67e-31	1.95	0.963	14.3	13.4
TREM1	1.52e-32	2.67e-31	2.19	1.13	11.9	10.8
MBOAT7	1.57e-32	2.75e-31	1.93	0.947	12.8	11.8
TNFSF14	1.78e-32	3.11e-31	1.77	0.821	9.81	8.99
GPR97	1.8e-32	3.15e-31	2.66	1.41	12.1	10.7
ZNF33A	1.8e-32	3.15e-31	1.52	0.604	10.8	10.2
HAUS4	1.85e-32	3.22e-31	1.78	0.83	10	9.2
ICOS	1.92e-32	3.35e-31	-1.66	0.732	7.07	7.8
NMT2	1.96e-32	3.42e-31	-1.57	0.647	7.46	8.11
PGS1	2.04e-32	3.54e-31	1.89	0.921	10.5	9.57
TDP2	2.11e-32	3.65e-31	1.63	0.705	10.6	9.89
CCDC125	2.56e-32	4.41e-31	1.63	0.703	8.65	7.95
RPL5	2.65e-32	4.54e-31	-1.52	0.607	12.5	13.1
PBX2	2.72e-32	4.67e-31	1.56	0.639	12.2	11.5
MRVI1	2.73e-32	4.68e-31	2.26	1.18	10.6	9.4
ITM2B	2.86e-32	4.89e-31	1.69	0.759	14.5	13.7
LINC00211	3.07e-32	5.23e-31	1.91	0.937	7.18	6.24
RGS14	3.09e-32	5.27e-31	1.67	0.742	11.2	10.4
MME	3.25e-32	5.51e-31	2.5	1.32	13	11.7
EEF1G	3.26e-32	5.54e-31	-1.51	0.593	13.6	14.2
C5AR2	3.35e-32	5.66e-31	1.91	0.936	10.2	9.25
FAM160A2	3.34e-32	5.66e-31	1.61	0.689	9.89	9.2
FNIP1	3.34e-32	5.66e-31	1.71	0.776	10.3	9.54
CYSTM1	3.72e-32	6.27e-31	2.17	1.12	9.55	8.44
MBOAT2	3.78e-32	6.37e-31	2.04	1.03	9.75	8.72
LHFPL2	4.23e-32	7.1e-31	1.8	0.847	8.82	7.97
MTHFS	4.24e-32	7.11e-31	1.64	0.716	9.06	8.34
NR1D1	4.86e-32	8.13e-31	-1.63	0.707	6.59	7.3
SPOPL	4.88e-32	8.15e-31	1.66	0.733	10.6	9.83
MAP3K2	5.07e-32	8.44e-31	1.62	0.695	11.5	10.8
TKT	5.69e-32	9.41e-31	1.69	0.754	13.3	12.6
ZNF267	6.33e-32	1.04e-30	1.61	0.69	10.2	9.5
CD163	6.85e-32	1.12e-30	2.1	1.07	11.3	10.2
CDKN2D	6.82e-32	1.12e-30	1.65	0.719	10.5	9.78
TLR6	6.99e-32	1.15e-30	1.91	0.934	10.8	9.88
TRIQK	7.06e-32	1.16e-30	1.6	0.674	8.31	7.64
AC007950.1	7.26e-32	1.19e-30	1.51	0.593	5.09	4.5
LMTK2	8.25e-32	1.34e-30	1.59	0.667	9.89	9.23
DAPP1	8.36e-32	1.36e-30	1.57	0.648	10.9	10.3
REM2	8.72e-32	1.41e-30	1.94	0.953	7.98	7.02
NIN	9.36e-32	1.51e-30	1.51	0.596	12.1	11.5
CREB5	9.4e-32	1.52e-30	2.27	1.19	12.1	10.9
BTNL8	1e-31	1.62e-30	2.66	1.41	9.44	8.03
IFRD1	1.06e-31	1.71e-30	1.82	0.86	10.4	9.51
KLF7	1.11e-31	1.78e-30	1.66	0.728	10.7	9.95
ABTB1	1.15e-31	1.84e-30	2.03	1.02	13.1	12
AC009495.2	1.16e-31	1.86e-30	1.5	0.587	5.92	5.33
EPAS1	1.19e-31	1.9e-30	1.66	0.734	7.14	6.41
S100A8	1.31e-31	2.08e-30	2.5	1.32	15.4	14.1
NFE4	1.31e-31	2.09e-30	2.18	1.12	7.88	6.76
SBNO2	1.31e-31	2.09e-30	1.99	0.991	11.5	10.5
F11R	1.32e-31	2.1e-30	1.6	0.679	11.2	10.6
LILRA2	1.33e-31	2.1e-30	1.85	0.887	12.1	11.2
BRI3	1.34e-31	2.12e-30	1.7	0.763	10.6	9.8
PRKCQ	1.38e-31	2.17e-30	-1.5	0.585	8.78	9.36
CCDC17	1.38e-31	2.18e-30	1.79	0.843	7.08	6.23
S100A6	1.4e-31	2.21e-30	1.66	0.735	12.7	12
LMO2	1.53e-31	2.4e-30	1.58	0.659	9.94	9.28
SPAG9	1.55e-31	2.43e-30	1.57	0.653	11	10.3
MGRN1	1.84e-31	2.88e-30	1.63	0.707	10.6	9.94
GALNS	1.85e-31	2.89e-30	1.56	0.64	9.1	8.46
UNC13D	1.88e-31	2.94e-30	1.66	0.728	11.8	11.1
PNRC1	1.9e-31	2.96e-30	1.53	0.614	12	11.4
EGLN1	2.05e-31	3.18e-30	1.78	0.829	11.3	10.5
TESPA1	2.35e-31	3.62e-30	-1.64	0.717	9.27	9.99
ETS1	2.53e-31	3.89e-30	-1.59	0.673	12.7	13.4
OSBPL1A	2.58e-31	3.96e-30	1.57	0.648	7.71	7.06
NCF1B	2.67e-31	4.09e-30	2.05	1.03	11.7	10.7
HCG27	2.73e-31	4.18e-30	2.27	1.18	9.89	8.71
GPSM3	2.76e-31	4.23e-30	1.51	0.59	12.8	12.2
CHMP2A	2.87e-31	4.38e-30	1.54	0.624	10.6	9.99
OPRL1	2.9e-31	4.43e-30	1.59	0.671	8.11	7.44
STK40	2.95e-31	4.5e-30	1.63	0.708	11.9	11.2
NELL2	3.14e-31	4.78e-30	-2.15	-1.1	8.78	9.89
CAPZA2	3.23e-31	4.91e-30	1.55	0.629	11.2	10.6
KIAA0513	3.29e-31	5e-30	1.56	0.638	11.2	10.6
FRAT2	3.51e-31	5.33e-30	1.93	0.946	12.2	11.3
PLEKHA1	3.51e-31	5.33e-30	-1.56	0.643	8.28	8.92
JAK2	3.55e-31	5.37e-30	1.64	0.712	10.4	9.7
IL23A	3.59e-31	5.43e-30	-1.56	0.638	5.71	6.35
TECPR2	3.93e-31	5.94e-30	1.93	0.949	10.9	9.98
RP11.701P16.5	4.03e-31	6.1e-30	1.81	0.857	6.29	5.44
MDM2	4.1e-31	6.18e-30	1.57	0.648	10.5	9.87
SLCO4C1	4.11e-31	6.2e-30	1.87	0.899	9.13	8.23
QSOX1	4.2e-31	6.32e-30	1.56	0.639	10.3	9.65
BATF2	5.31e-31	7.95e-30	2.71	1.44	8.02	6.58
RPL22	5.48e-31	8.18e-30	-1.55	0.635	10.9	11.5
GSN	5.95e-31	8.86e-30	1.82	0.862	11.4	10.6
UPP1	6.33e-31	9.42e-30	1.61	0.685	9.62	8.93
CXCR2	6.38e-31	9.49e-30	2.19	1.13	14.8	13.7
IL18RAP	7.02e-31	1.04e-29	2.56	1.36	11.3	9.96
C5AR1	7.11e-31	1.05e-29	1.93	0.948	12.9	12
CD300A	7.08e-31	1.05e-29	1.6	0.679	11.7	11
CAMKK1	7.35e-31	1.09e-29	1.79	0.837	8.52	7.68
CADM4	7.86e-31	1.16e-29	1.55	0.635	6.55	5.92
PDLIM7	8.53e-31	1.26e-29	2.05	1.04	10.6	9.59
MAEA	9.11e-31	1.34e-29	1.54	0.622	10.4	9.8
KDM6B	9.81e-31	1.44e-29	1.87	0.901	12	11.1
SPI1	1e-30	1.47e-29	1.91	0.932	12.8	11.9
ST8SIA4	1.14e-30	1.67e-29	1.62	0.697	11.2	10.5
ADCY4	1.19e-30	1.74e-29	1.88	0.909	7.82	6.91
PLXNA2	1.23e-30	1.79e-29	1.71	0.777	7.54	6.76
STX7	1.32e-30	1.92e-29	1.51	0.591	11	10.4
FAM49A	1.41e-30	2.05e-29	1.52	0.603	11	10.4
ST3GAL6	1.42e-30	2.06e-29	1.66	0.735	8.51	7.78
IRF1	1.5e-30	2.18e-29	1.58	0.659	13	12.3
SEMA4A	1.55e-30	2.24e-29	1.75	0.805	11.6	10.8
C12orf23	1.57e-30	2.25e-29	-1.58	0.657	7.27	7.92
MTX1	1.61e-30	2.32e-29	1.61	0.69	9.43	8.74
ARHGAP9	1.63e-30	2.34e-29	1.8	0.845	12.7	11.9
RP4.673D20.3	1.67e-30	2.39e-29	1.68	0.748	6.29	5.54
RBPJ	1.75e-30	2.5e-29	1.51	0.592	11.1	10.5
CCNJL	1.77e-30	2.53e-29	2.23	1.15	10.1	8.93
SLC8A1	1.84e-30	2.62e-29	1.74	0.796	9.78	8.98
TRIOBP	1.84e-30	2.62e-29	1.52	0.604	9.86	9.26
RP3.508I15.21	1.85e-30	2.63e-29	1.74	0.797	6.53	5.73
DOCK4	1.94e-30	2.75e-29	2.25	1.17	8.67	7.5
CD63	2.01e-30	2.85e-29	1.52	0.606	11.2	10.6
BASP1	2.21e-30	3.12e-29	2.28	1.19	12.3	11.1
DEF8	2.22e-30	3.14e-29	1.7	0.769	11.3	10.5
FFAR2	2.59e-30	3.63e-29	2.18	1.12	12	10.9
AMIGO1	2.6e-30	3.66e-29	-1.66	0.733	7.48	8.22
HCK	2.69e-30	3.77e-29	1.7	0.77	13	12.3
C14orf159	2.91e-30	4.08e-29	1.56	0.639	10.6	10
AIM2	2.94e-30	4.11e-29	2.05	1.04	8.58	7.55
RBCK1	2.95e-30	4.12e-29	1.53	0.618	10.7	10.1
DDIT3	3.06e-30	4.27e-29	1.55	0.629	8.49	7.86
RP11.476D10.1	3.13e-30	4.36e-29	2.08	1.05	6.79	5.73
SEMA4C	3.35e-30	4.65e-29	-1.53	0.612	7.5	8.11
ATP8B2	3.49e-30	4.85e-29	-1.5	0.582	10.2	10.8
KIF27	4.61e-30	6.38e-29	1.91	0.934	8.02	7.08
DHRS9	4.8e-30	6.63e-29	2.34	1.22	9.36	8.14
RGS19	4.83e-30	6.67e-29	1.63	0.705	10.8	10.1
IFIT3	4.89e-30	6.74e-29	3.18	1.67	12.2	10.5
CSF3R	5.03e-30	6.92e-29	2.1	1.07	15.8	14.7
ATP6V1A	5.31e-30	7.29e-29	1.51	0.592	11.4	10.8
POR	5.31e-30	7.29e-29	1.54	0.623	9.84	9.22
GRAMD1A	5.56e-30	7.62e-29	1.64	0.716	10.6	9.9
CCDC147	5.81e-30	7.95e-29	1.63	0.707	6.32	5.62
GPSM2	6.39e-30	8.72e-29	1.51	0.591	7.22	6.63
VEGFB	6.68e-30	9.1e-29	-1.51	0.599	7.11	7.7
GK	6.76e-30	9.18e-29	1.96	0.974	10.7	9.71
FAIM3	6.84e-30	9.28e-29	-1.7	0.763	10.6	11.3
RPS4X	6.93e-30	9.41e-29	-1.55	0.629	13.5	14.1
ZFYVE16	7.22e-30	9.79e-29	1.66	0.733	10	9.27
DNAJC3	8.24e-30	1.11e-28	1.53	0.611	10.7	10.1
MIR4435.1HG	8.2e-30	1.11e-28	1.62	0.693	8.59	7.9
TRIM5	8.79e-30	1.19e-28	1.51	0.59	9.31	8.72
AES	9.08e-30	1.22e-28	-1.51	0.597	11.4	12
CSRNP1	9.5e-30	1.28e-28	1.69	0.759	9.35	8.59
TP53INP1	9.73e-30	1.3e-28	1.67	0.74	11.3	10.6
RHOG	1.02e-29	1.37e-28	1.63	0.703	12	11.3
APBB1	1.07e-29	1.42e-28	-1.66	0.734	8.1	8.84
SORBS3	1.07e-29	1.42e-28	-1.57	0.65	7.52	8.17
MIDN	1.13e-29	1.5e-28	1.58	0.658	11.1	10.4
RAB11FIP1	1.15e-29	1.53e-28	1.66	0.73	12.8	12.1
CCR6	1.16e-29	1.54e-28	-1.87	0.901	7.48	8.38
SORL1	1.3e-29	1.72e-28	1.81	0.86	15.1	14.2
SAMD9L	1.35e-29	1.79e-28	2.04	1.03	11.6	10.6
CDR2	1.36e-29	1.8e-28	-1.54	0.623	8.12	8.75
PAIP2B	1.4e-29	1.84e-28	-1.5	0.585	6.31	6.9
RYBP	1.46e-29	1.93e-28	1.5	0.59	10.6	10
OTX1	1.55e-29	2.03e-28	1.78	0.835	6.49	5.66
LEF1	1.57e-29	2.06e-28	-1.91	0.932	10.1	11
FCGRT	1.73e-29	2.26e-28	1.71	0.776	11.9	11.2
DPP4	1.83e-29	2.39e-28	-1.69	0.754	8.11	8.86
ELL	1.85e-29	2.41e-28	1.6	0.677	9.84	9.17
PISD	1.89e-29	2.46e-28	1.8	0.846	11.3	10.4
DHRS12	1.96e-29	2.54e-28	1.75	0.811	8.67	7.86
CYP4F3	2.03e-29	2.63e-28	2.45	1.29	12	10.7
HLA.C	2.14e-29	2.76e-28	2.05	1.04	15.3	14.2
FURIN	2.15e-29	2.78e-28	1.67	0.736	11.5	10.7
AMPH	2.19e-29	2.82e-28	1.59	0.673	5.1	4.43
UHRF1BP1L	2.25e-29	2.9e-28	1.55	0.633	9.67	9.04
PPP1R15A	2.29e-29	2.94e-28	1.6	0.674	10.7	10
CTB.167B5.2	2.32e-29	2.98e-28	2.24	1.16	9.9	8.74
CD27	2.38e-29	3.06e-28	-1.82	0.867	8.71	9.58
THEMIS2	2.44e-29	3.13e-28	1.58	0.661	12.5	11.9
CMTM2	2.58e-29	3.31e-28	2.22	1.15	10.8	9.67
SH3RF3	2.7e-29	3.45e-28	1.76	0.814	7.23	6.42
FBXL20	2.76e-29	3.52e-28	1.52	0.605	7.91	7.3
NARF	3.04e-29	3.87e-28	1.61	0.686	10.4	9.76
RP5.1115A15.1	3.07e-29	3.9e-28	1.57	0.652	6.18	5.53
DHX34	3.17e-29	4.03e-28	1.84	0.88	10.3	9.47
UBALD2	3.23e-29	4.09e-28	1.67	0.737	10.3	9.55
MPZL3	3.39e-29	4.29e-28	1.79	0.836	11	10.2
DUSP13	3.45e-29	4.36e-28	1.54	0.619	5.14	4.52
SIRPB1	3.48e-29	4.4e-28	2.05	1.04	12.3	11.3
OASL	3.69e-29	4.65e-28	2.52	1.33	9.79	8.46
JAK3	3.7e-29	4.67e-28	1.58	0.656	12	11.3
NUAK2	3.77e-29	4.75e-28	1.54	0.623	10.9	10.3
AMICA1	3.93e-29	4.95e-28	1.71	0.775	14.1	13.3
RBP7	4.12e-29	5.16e-28	1.77	0.827	8.96	8.13
GNB2	4.34e-29	5.43e-28	1.65	0.72	12	11.3
CHSY1	4.38e-29	5.48e-28	1.64	0.712	10.3	9.61
DOCK5	4.41e-29	5.51e-28	1.95	0.963	12.3	11.3
PPP4R1L	4.47e-29	5.57e-28	1.69	0.755	8.16	7.41
RGL3	4.51e-29	5.62e-28	1.66	0.729	5.96	5.23
CD247	4.76e-29	5.92e-28	-1.62	0.692	10.3	11
ZBTB7B	5.15e-29	6.38e-28	1.51	0.598	11.1	10.5
UBE2B	5.65e-29	6.99e-28	1.6	0.681	10.7	10
ZCCHC2	5.67e-29	7.01e-28	1.87	0.904	10.3	9.38
ATP6V0D1	5.86e-29	7.23e-28	1.54	0.62	11.6	11
RP11.960L18.1	6.01e-29	7.39e-28	1.56	0.638	6.55	5.91
RASGRP1	6.8e-29	8.34e-28	-1.58	0.66	9.54	10.2
LY96	6.92e-29	8.48e-28	2	0.998	9	8
SKAP2	7.19e-29	8.82e-28	1.73	0.787	11.5	10.7
HN1	7.39e-29	9.04e-28	1.52	0.602	10.5	9.87
LOXHD1	7.41e-29	9.06e-28	2	1	6.84	5.84
RP13.890H12.2	7.55e-29	9.21e-28	1.73	0.793	6.3	5.51
OPLAH	8.2e-29	9.98e-28	1.86	0.892	7.08	6.19
RP11.67L2.2	8.97e-29	1.09e-27	1.57	0.653	8.76	8.11
RP11.1220K2.2	9.26e-29	1.12e-27	2.67	1.41	8.13	6.72
ST3GAL2	9.19e-29	1.12e-27	1.56	0.642	10.1	9.48
PGLYRP1	9.37e-29	1.14e-27	2.65	1.4	8.96	7.56
PHF20L1	1.04e-28	1.25e-27	1.53	0.616	10.6	9.98
KIF3C	1.04e-28	1.26e-27	1.54	0.623	7.96	7.34
ABHD3	1.05e-28	1.27e-27	1.59	0.671	9.97	9.3
ULK1	1.08e-28	1.3e-27	1.75	0.804	10.6	9.8
FAR1	1.18e-28	1.42e-27	1.5	0.582	10.8	10.2
ALG1L13P	1.24e-28	1.48e-27	1.8	0.85	7.17	6.32
RASGRF2	1.26e-28	1.5e-27	-1.74	0.8	7.32	8.12
NAMPTL	1.31e-28	1.56e-27	2.33	1.22	13.3	12
FGD3	1.46e-28	1.74e-27	1.57	0.652	12.5	11.8
YPEL3	1.56e-28	1.85e-27	1.77	0.827	12.1	11.3
TNFRSF10C	1.79e-28	2.11e-27	2.13	1.09	12.8	11.7
AQP3	1.86e-28	2.19e-27	-1.74	0.799	8.74	9.54
CYP1B1.AS1	1.94e-28	2.28e-27	1.55	0.632	5.81	5.18
MLLT3	2.02e-28	2.37e-27	-1.52	0.6	7.46	8.06
NECAB2	2.24e-28	2.62e-27	1.98	0.987	7.3	6.31
C17orf62	2.34e-28	2.73e-27	1.59	0.67	11.7	11.1
RP11.65L3.2	2.78e-28	3.22e-27	1.61	0.685	6.74	6.06
PLIN5	2.78e-28	3.23e-27	2.03	1.02	8.12	7.1
KCND1	3.03e-28	3.5e-27	1.63	0.707	6.79	6.09
KLF12	3.4e-28	3.93e-27	-1.58	0.661	9.08	9.74
X7SK	3.46e-28	3.99e-27	1.61	0.69	8.36	7.67
BEND7	3.55e-28	4.09e-27	1.81	0.854	6.7	5.84
CSF2RB	3.6e-28	4.13e-27	1.87	0.9	13.6	12.7
CEP63	3.65e-28	4.19e-27	1.53	0.612	10.1	9.52
MSRB2	3.77e-28	4.33e-27	1.6	0.676	7.99	7.32
CARD8	4.21e-28	4.79e-27	1.56	0.645	12.1	11.4
C19orf38	4.22e-28	4.8e-27	1.65	0.722	10.3	9.55
KB.431C1.4	4.29e-28	4.88e-27	1.83	0.872	8.46	7.59
PLIN4	4.68e-28	5.3e-27	2.26	1.18	8.59	7.41
PTAFR	4.73e-28	5.36e-27	1.66	0.73	12.8	12.1
HGF	5.07e-28	5.72e-27	1.56	0.645	7.5	6.85
RP11.473I1.9	5.2e-28	5.86e-27	1.53	0.612	8.78	8.17
CECR6	5.25e-28	5.92e-27	1.99	0.995	8.58	7.59
RPS23	5.37e-28	6.05e-27	-1.57	0.649	12.5	13.1
RGS18	5.62e-28	6.31e-27	1.85	0.886	11.7	10.8
PLD4	5.71e-28	6.41e-27	-1.89	0.915	6.8	7.71
PLEKHB1	6.21e-28	6.96e-27	-1.71	0.772	7.4	8.18
TYROBP	6.32e-28	7.08e-27	1.7	0.768	12.7	11.9
AC093495.4	6.33e-28	7.09e-27	1.74	0.797	6.26	5.46
AXIN2	6.51e-28	7.28e-27	-1.74	0.803	6.72	7.52
FAS	6.76e-28	7.55e-27	1.65	0.724	10.2	9.47
UBE2W	6.93e-28	7.73e-27	1.51	0.594	9.68	9.08
CSTA	6.97e-28	7.78e-27	1.75	0.806	10.2	9.39
CREBRF	7.85e-28	8.74e-27	1.6	0.681	11.1	10.4
BCL9L	8.12e-28	9.03e-27	-1.57	0.649	10.1	10.7
FCGR3A	8.61e-28	9.56e-27	1.9	0.929	14.2	13.3
ADAM8	8.73e-28	9.68e-27	1.82	0.864	12.6	11.7
ITK	8.8e-28	9.76e-27	-1.58	0.656	10.5	11.2
CARS2	8.93e-28	9.89e-27	1.6	0.682	10.3	9.59
BOD1L1	1.03e-27	1.14e-26	1.63	0.703	12.1	11.4
RP11.288H12.3	1.04e-27	1.14e-26	1.81	0.853	7.66	6.81
CMTM1	1.08e-27	1.18e-26	1.57	0.649	6.58	5.93
LILRA5	1.07e-27	1.18e-26	1.98	0.983	11.1	10.2
FTH1	1.11e-27	1.23e-26	1.6	0.677	15.5	14.8
SIRPD	1.14e-27	1.25e-26	1.5	0.582	6.6	6.02
H3F3AP4	1.16e-27	1.27e-26	1.75	0.809	13.9	13.1
TRIM6	1.16e-27	1.27e-26	1.7	0.762	5.81	5.05
NCF1C	1.17e-27	1.28e-26	2.05	1.03	11.8	10.8
SEC14L1	1.2e-27	1.31e-26	1.72	0.778	13.1	12.4
NUDT16P1	1.21e-27	1.32e-26	1.63	0.701	7.55	6.85
ABHD2	1.27e-27	1.38e-26	1.59	0.67	12.6	12
PINK1	1.28e-27	1.39e-26	1.7	0.766	10.6	9.84
TET2	1.49e-27	1.61e-26	1.78	0.828	11.6	10.7
OSCAR	1.53e-27	1.65e-26	1.73	0.793	10.2	9.45
TTN.AS1	1.61e-27	1.73e-26	1.64	0.715	8.4	7.69
LGALSL	1.63e-27	1.76e-26	1.99	0.993	8.81	7.81
FAM129A	1.77e-27	1.9e-26	1.96	0.971	13.4	12.5
RPS8	1.78e-27	1.92e-26	-1.51	0.596	12.5	13.1
PANX2	1.82e-27	1.95e-26	1.97	0.981	8.19	7.21
FAM126B	1.95e-27	2.09e-26	1.96	0.969	10.8	9.86
ICAM3	2.1e-27	2.24e-26	1.7	0.768	13.2	12.5
PRAM1	2.12e-27	2.25e-26	1.68	0.747	10.7	9.99
TMEM252	2.16e-27	2.29e-26	1.67	0.743	6.19	5.45
MOSPD2	2.21e-27	2.35e-26	1.68	0.747	10.3	9.53
RP11.61F12.1	2.32e-27	2.46e-26	2	1	7.6	6.6
TMCC1	2.32e-27	2.46e-26	1.56	0.644	10	9.4
FCGR3B	2.34e-27	2.47e-26	2.6	1.38	15.8	14.5
PTPN12	2.34e-27	2.48e-26	1.54	0.626	11.4	10.8
YOD1	2.36e-27	2.49e-26	1.62	0.695	8.95	8.26
SGK223	2.39e-27	2.53e-26	-1.59	0.671	7.5	8.17
TFEB	2.45e-27	2.58e-26	1.6	0.675	10	9.37
PCED1B	2.58e-27	2.72e-26	-1.61	0.684	8.65	9.34
WSB1	2.6e-27	2.73e-26	1.58	0.664	11.3	10.7
DHRS3	2.65e-27	2.78e-26	-1.56	0.645	7.18	7.83
CEBPD	2.73e-27	2.86e-26	2.1	1.07	9.87	8.8
MBD6	2.72e-27	2.86e-26	1.78	0.831	11.6	10.8
TANC2	2.79e-27	2.92e-26	1.55	0.629	8.65	8.02
RP11.44F14.1	2.8e-27	2.94e-26	1.99	0.991	9.11	8.11
PRDM5	3e-27	3.13e-26	2.18	1.13	7.57	6.45
PRRG4	3.47e-27	3.6e-26	2.02	1.01	9.22	8.21
RP11.933H2.4	3.49e-27	3.62e-26	1.55	0.635	5.52	4.88
TTC26	3.53e-27	3.66e-26	1.78	0.829	6.88	6.05
LYST	3.63e-27	3.75e-26	1.65	0.722	12.7	11.9
CEP19	3.7e-27	3.82e-26	1.81	0.857	9.48	8.63
VNN1	3.84e-27	3.95e-26	2.73	1.45	9.81	8.37
NABP1	3.92e-27	4.04e-26	2.06	1.05	11.8	10.8
BAZ2B	4e-27	4.11e-26	1.75	0.808	10.8	10
RRM2B	4.17e-27	4.29e-26	1.54	0.622	9.88	9.26
ASAP1	4.41e-27	4.51e-26	1.65	0.725	11.4	10.7
ARHGEF40	4.57e-27	4.67e-26	1.9	0.928	10.9	9.98
IL1RAP	5.24e-27	5.34e-26	2	0.998	10.6	9.64
PDZD8	5.25e-27	5.34e-26	1.59	0.666	9.43	8.76
FLT3LG	5.27e-27	5.35e-26	-1.65	0.722	8.19	8.91
HIST1H2AC	5.46e-27	5.54e-26	1.84	0.877	11.4	10.6
BCL3	5.62e-27	5.7e-26	1.77	0.822	10.1	9.3
RP11.802E16.3	5.76e-27	5.83e-26	1.71	0.774	8.21	7.44
GNAQ	5.92e-27	5.99e-26	1.6	0.682	11.2	10.6
CKLF.CMTM1	6.07e-27	6.13e-26	1.62	0.697	6.47	5.77
RPL18	6.4e-27	6.46e-26	-1.52	0.607	12	12.6
NLGN3	6.63e-27	6.68e-26	1.55	0.636	7.17	6.54
RPL13A	6.7e-27	6.74e-26	-1.52	0.606	13.7	14.3
ORAI2	6.78e-27	6.81e-26	1.62	0.694	10.9	10.2
VSIG1	7.76e-27	7.77e-26	-1.61	0.691	6.72	7.41
AC116366.5	7.83e-27	7.84e-26	1.86	0.898	7.34	6.44
CPEB2	7.89e-27	7.89e-26	1.65	0.724	9.13	8.41
AFF1	7.94e-27	7.94e-26	1.54	0.624	11.2	10.6
ZYX	8.29e-27	8.29e-26	1.7	0.765	13.4	12.6
SOD2	8.57e-27	8.56e-26	1.89	0.921	15	14.1
NLRX1	9.45e-27	9.41e-26	1.51	0.591	8.67	8.08
FES	1e-26	9.98e-26	1.69	0.757	10.5	9.76
CTB.31N19.3	1.02e-26	1.01e-25	1.62	0.693	6.94	6.24
TRAV9.2	1.16e-26	1.15e-25	-1.59	0.672	6.07	6.74
MAPK13	1.18e-26	1.16e-25	1.52	0.608	9.33	8.73
UBASH3A	1.2e-26	1.19e-25	-1.58	0.656	7.88	8.53
CEACAM3	1.27e-26	1.26e-25	1.98	0.984	10.7	9.74
NBN	1.4e-26	1.38e-25	1.5	0.582	10.5	9.9
P2RX1	1.41e-26	1.39e-25	1.98	0.984	9.99	9.01
CARD11	1.53e-26	1.51e-25	-1.5	0.582	9.48	10.1
DHRS13	1.61e-26	1.58e-25	1.8	0.844	9.12	8.28
FCHO2	1.76e-26	1.72e-25	1.81	0.853	9.28	8.43
BACH1	1.8e-26	1.75e-25	1.66	0.735	11.9	11.1
SLC19A1	1.8e-26	1.76e-25	1.78	0.828	10	9.2
SH2D1A	1.88e-26	1.83e-25	-1.65	0.719	8.46	9.18
FCGR1B	1.95e-26	1.89e-25	2.33	1.22	9.39	8.17
TC2N	1.96e-26	1.9e-25	-1.63	0.707	9.53	10.2
CPPED1	1.96e-26	1.91e-25	1.67	0.736	12.4	11.6
RPL13	2.15e-26	2.08e-25	-1.58	0.66	12.9	13.5
IFITM1	2.26e-26	2.19e-25	1.69	0.753	12.8	12
RP11.723O4.6	2.32e-26	2.24e-25	1.52	0.601	5.98	5.38
LPAR2	2.45e-26	2.36e-25	1.95	0.965	10.9	9.96
SLC43A2	2.66e-26	2.54e-25	1.65	0.722	11.5	10.8
EIF4E3	2.74e-26	2.62e-25	1.52	0.605	10.9	10.3
PTPRJ	2.77e-26	2.64e-25	1.72	0.782	12	11.2
UNC93B1	3.1e-26	2.96e-25	1.59	0.673	10.1	9.4
CPNE2	3.12e-26	2.97e-25	1.52	0.604	9.01	8.4
SECTM1	3.29e-26	3.13e-25	1.94	0.956	11.6	10.7
UBE2D1	3.87e-26	3.66e-25	1.83	0.872	10.3	9.44
TOM1	3.98e-26	3.76e-25	1.52	0.607	9.9	9.29
NT5C3A	4.43e-26	4.17e-25	1.65	0.726	9.83	9.11
MMP25	4.62e-26	4.35e-25	2.3	1.2	13.4	12.2
EPHX2	4.89e-26	4.58e-25	-1.77	0.826	6.92	7.75
LSP1	5.01e-26	4.7e-25	1.56	0.64	13.7	13
RP11.641D5.1	5.14e-26	4.81e-25	-1.51	0.596	10.7	11.3
HIF1A	5.31e-26	4.96e-25	1.53	0.616	11.3	10.7
CARD16	5.44e-26	5.08e-25	1.75	0.806	10.7	9.88
XKR8	5.53e-26	5.16e-25	1.58	0.664	9.81	9.15
TRABD2A	5.63e-26	5.25e-25	-1.83	0.871	8.22	9.09
GNG10	5.79e-26	5.39e-25	2.01	1.01	10.6	9.57
CYTH4	5.88e-26	5.47e-25	1.57	0.653	12.5	11.9
CCDC65	6.57e-26	6.1e-25	-1.54	0.624	6.44	7.07
MED13L	7.58e-26	7.01e-25	1.55	0.63	11.8	11.2
B3GNT5	8.06e-26	7.44e-25	1.86	0.894	8.57	7.68
ST3GAL4	8.45e-26	7.8e-25	1.77	0.828	9.02	8.19
SIT1	8.53e-26	7.86e-25	-1.53	0.614	8.06	8.68
RP11.284N8.3	8.81e-26	8.1e-25	-1.6	0.677	8.6	9.27
ITGAX	9.02e-26	8.29e-25	1.94	0.955	14.1	13.1
EFCAB2	9.34e-26	8.58e-25	1.65	0.722	6.89	6.17
DDX58	1.08e-25	9.86e-25	1.78	0.831	10.8	10
AC007278.2	1.13e-25	1.03e-24	1.74	0.8	5.88	5.08
BACH2	1.51e-25	1.37e-24	-1.86	0.892	8.46	9.35
FRY	1.52e-25	1.37e-24	1.61	0.683	10.6	9.92
PRKACB	1.52e-25	1.37e-24	-1.53	0.614	9.86	10.5
TYK2	1.67e-25	1.51e-24	1.55	0.634	11.8	11.1
SRGAP1	1.85e-25	1.67e-24	1.56	0.64	5.41	4.77
AATK	1.88e-25	1.69e-24	2.18	1.12	9.89	8.77
DPY19L3	2.08e-25	1.86e-24	1.54	0.627	8.8	8.17
IFIT5	2.08e-25	1.86e-24	1.78	0.832	9.94	9.1
GAB1	2.1e-25	1.88e-24	1.58	0.662	8.7	8.04
ABCG1	2.19e-25	1.95e-24	1.77	0.827	9.43	8.61
ARAP3	2.25e-25	2.01e-24	1.78	0.835	11	10.1
RP1.197B17.3	2.26e-25	2.01e-24	1.54	0.626	6.38	5.76
FAM212B	2.35e-25	2.1e-24	1.91	0.932	11.4	10.5
RP3.508I15.19	2.56e-25	2.27e-24	1.56	0.643	5.91	5.27
CLEC7A	2.65e-25	2.35e-24	1.79	0.839	12.4	11.6
RXRA	2.84e-25	2.52e-24	1.55	0.631	11.9	11.3
RNF141	3.3e-25	2.9e-24	1.54	0.623	10.3	9.7
VPS9D1	3.29e-25	2.9e-24	1.77	0.828	8.87	8.04
CAMK4	3.44e-25	3.03e-24	-1.78	0.83	8.57	9.4
RP11.750H9.5	3.48e-25	3.06e-24	1.6	0.677	9.21	8.53
ST6GALNAC3	4.07e-25	3.56e-24	1.5	0.582	6.44	5.86
XXbac.BPG299F13.17	4.27e-25	3.72e-24	1.83	0.874	8.02	7.14
CD177	4.29e-25	3.74e-24	4.33	2.11	8.27	6.15
HLA.B	4.42e-25	3.85e-24	1.6	0.681	15.9	15.2
CDK5R1	4.44e-25	3.86e-24	1.71	0.777	8.65	7.87
ABAT	4.48e-25	3.9e-24	1.57	0.654	9.32	8.66
LYVE1	4.74e-25	4.11e-24	1.54	0.623	5.75	5.12
AC010441.1	4.83e-25	4.18e-24	1.51	0.592	8.52	7.93
RP11.7F17.3	4.85e-25	4.2e-24	1.93	0.945	6.79	5.84
UNC119	4.9e-25	4.24e-24	1.52	0.604	10.4	9.83
EFCAB12	5.28e-25	4.55e-24	1.57	0.647	6.15	5.5
NCOA2	5.31e-25	4.58e-24	1.53	0.614	11	10.4
ADAM9	6.07e-25	5.22e-24	1.54	0.621	8.64	8.02
SLC22A1	6.44e-25	5.52e-24	1.62	0.699	6.4	5.7
ANPEP	6.59e-25	5.65e-24	1.96	0.969	13.1	12.1
RP11.166N6.2	7.04e-25	6.03e-24	1.62	0.694	5.41	4.71
TCIRG1	7.17e-25	6.13e-24	1.84	0.877	12.1	11.2
SNHG14	8.31e-25	7.06e-24	-1.5	0.582	7.65	8.23
CD3G	8.59e-25	7.3e-24	-1.6	0.681	9.36	10
INADL	9.5e-25	8.04e-24	-1.51	0.594	7.41	8
CNN2	9.53e-25	8.06e-24	1.5	0.589	13.2	12.6
RP11.288H12.4	9.82e-25	8.3e-24	1.68	0.746	8.94	8.19
CD3D	1.02e-24	8.61e-24	-1.65	0.721	9.46	10.2
FBXL13	1.04e-24	8.78e-24	1.76	0.817	6.8	5.99
SIRPG	1.07e-24	9.02e-24	-1.61	0.685	7.92	8.6
RP11.145M9.4	1.11e-24	9.37e-24	1.51	0.594	8.85	8.26
GAPT	1.2e-24	1.01e-23	1.52	0.601	10.5	9.89
LSMEM1	1.22e-24	1.02e-23	1.81	0.857	7.4	6.54
FCGR1A	1.26e-24	1.05e-23	2.41	1.27	9.64	8.37
GRINA	1.29e-24	1.08e-23	1.64	0.712	11.2	10.5
GCSAM	1.35e-24	1.12e-23	-1.54	0.62	7.24	7.86
LILRB5	1.44e-24	1.2e-23	1.75	0.807	7.02	6.21
MPPE1	1.44e-24	1.2e-23	1.51	0.598	10.6	9.97
CASP5	1.53e-24	1.27e-23	2.12	1.09	8.05	6.96
ZNF467	1.55e-24	1.29e-23	1.78	0.832	9.77	8.93
DOCK9	1.57e-24	1.31e-23	-1.58	0.66	8.74	9.4
SLC12A9	1.65e-24	1.36e-23	1.75	0.808	11.4	10.6
LRRC25	1.8e-24	1.49e-23	1.61	0.688	11.7	11
CLTCL1	1.97e-24	1.62e-23	1.54	0.624	7.24	6.61
RAB36	1.99e-24	1.64e-23	1.55	0.636	6.66	6.02
PARP14	2.25e-24	1.85e-23	1.75	0.805	12.5	11.7
TMEM88	2.37e-24	1.94e-23	1.58	0.656	6.44	5.78
STAT2	2.39e-24	1.95e-23	1.65	0.72	12	11.2
RGL2	2.54e-24	2.07e-23	1.71	0.776	11.3	10.5
ST20	3.34e-24	2.72e-23	1.86	0.898	8.51	7.62
UBTD1	3.35e-24	2.72e-23	1.58	0.663	7.14	6.48
KATNBL1	3.46e-24	2.81e-23	1.79	0.84	9.52	8.68
MAN1C1	3.49e-24	2.83e-23	-1.56	0.643	7.59	8.24
CFP	3.8e-24	3.06e-23	1.62	0.695	11.7	11
AC083799.1	3.97e-24	3.2e-23	1.6	0.682	8.13	7.44
ABCB1	4.11e-24	3.3e-23	-1.67	0.744	7.2	7.95
CTB.50L17.14	4.16e-24	3.34e-23	1.73	0.79	6.26	5.47
LINC00937	4.68e-24	3.75e-23	2.11	1.08	8.34	7.26
TBKBP1	4.7e-24	3.76e-23	1.76	0.813	8.86	8.05
ALOX15B	4.86e-24	3.89e-23	1.92	0.945	6.35	5.41
PLOD1	4.97e-24	3.97e-23	1.54	0.624	9.9	9.27
ATP6V0E2	5e-24	3.99e-23	-1.54	0.624	7.77	8.39
RGCC	5.05e-24	4.03e-23	-1.55	0.632	7.67	8.3
COL7A1	5.63e-24	4.48e-23	1.51	0.593	5.92	5.33
SLC15A3	5.7e-24	4.52e-23	1.5	0.588	10	9.42
CDK14	5.78e-24	4.58e-23	1.66	0.731	8.61	7.88
CD93	5.81e-24	4.61e-23	1.64	0.716	12.5	11.8
CCR7	6.09e-24	4.82e-23	-1.93	0.952	10.1	11
ATG16L2	6.25e-24	4.94e-23	1.93	0.95	13.4	12.5
OSGIN2	6.36e-24	5.02e-23	1.53	0.616	9.58	8.96
FCGR1C	6.57e-24	5.18e-23	2.29	1.19	7.77	6.58
LTBR	6.7e-24	5.27e-23	1.53	0.61	9.87	9.26
RP11.196G18.3	6.89e-24	5.41e-23	1.8	0.85	5.92	5.07
HIST2H2BF	7.1e-24	5.57e-23	1.73	0.788	6.43	5.64
RELT	7.13e-24	5.59e-23	1.52	0.6	9.82	9.22
IL7R	7.81e-24	6.12e-23	-1.73	0.787	12.4	13.2
RP11.321E2.5	8.7e-24	6.77e-23	1.51	0.591	5.86	5.27
GPRASP1	8.77e-24	6.83e-23	-1.75	0.804	7.39	8.19
PLCB2	8.88e-24	6.91e-23	1.56	0.639	12.6	11.9
RP11.373D23.3	9.2e-24	7.14e-23	1.5	0.588	5.95	5.36
NME8	9.51e-24	7.38e-23	1.53	0.614	6.73	6.11
RP11.94L15.2	9.78e-24	7.58e-23	-1.5	0.588	10.3	10.8
RP11.326C3.12	1.01e-23	7.8e-23	2.28	1.19	6.94	5.75
SSH3	1.06e-23	8.19e-23	1.55	0.629	8.58	7.95
TNRC18	1.14e-23	8.81e-23	1.51	0.596	10.7	10.1
TRAT1	1.29e-23	9.92e-23	-1.62	0.693	8.11	8.81
C7orf34	1.31e-23	1.01e-22	1.54	0.628	5.48	4.85
AC009506.1	1.35e-23	1.03e-22	1.78	0.829	8.4	7.57
HIST1H2BD	1.48e-23	1.13e-22	1.72	0.786	7.15	6.36
AC006129.2	1.51e-23	1.16e-22	-1.5	0.588	6.77	7.36
GALNT14	1.61e-23	1.22e-22	1.91	0.931	6.79	5.86
GLTSCR2	1.66e-23	1.26e-22	-1.62	0.693	11	11.7
SAMD9	1.8e-23	1.37e-22	1.61	0.689	11.1	10.4
MYBPC3	1.95e-23	1.48e-22	1.81	0.854	7.38	6.52
PPM1F	1.98e-23	1.5e-22	1.62	0.692	11.3	10.6
OXNAD1	2.01e-23	1.52e-22	-1.56	0.644	8.1	8.74
RP13.516M14.1	2.04e-23	1.54e-22	1.57	0.654	6.98	6.33
C9orf72	2.21e-23	1.66e-22	1.64	0.714	10.2	9.51
GPA33	2.28e-23	1.71e-22	-1.62	0.693	6.68	7.38
PADI2	2.28e-23	1.71e-22	2.42	1.27	12.3	11
RPS5	2.33e-23	1.75e-22	-1.52	0.602	11.2	11.8
RPS6	2.5e-23	1.87e-22	-1.52	0.609	13.3	13.9
BEX2	2.51e-23	1.88e-22	-1.52	0.603	6.08	6.68
RNF213	2.63e-23	1.97e-22	1.53	0.61	13.7	13.1
CSAD	2.72e-23	2.03e-22	1.84	0.877	9.45	8.58
SHKBP1	2.73e-23	2.04e-22	1.63	0.705	12	11.3
IPMK	3.34e-23	2.48e-22	1.71	0.774	9.73	8.96
PRKCQ.AS1	3.65e-23	2.7e-22	-1.52	0.604	7.71	8.31
RP11.326C3.15	3.74e-23	2.76e-22	2.38	1.25	7.1	5.85
PTGES3P1	4.01e-23	2.96e-22	1.54	0.626	7.02	6.4
RPS25	4.02e-23	2.97e-22	-1.5	0.588	11.7	12.3
RP5.1043L13.1	4.18e-23	3.08e-22	1.51	0.597	6.09	5.5
RP11.274B18.2	4.36e-23	3.21e-22	1.91	0.932	8.12	7.19
RPS20	4.67e-23	3.43e-22	-1.5	0.589	12.3	12.9
LA16c.380H5.5	6.05e-23	4.42e-22	1.57	0.65	6.26	5.61
RP11.229P13.20	6.47e-23	4.72e-22	1.53	0.616	6.63	6.02
GRAP	6.52e-23	4.75e-22	-1.56	0.638	8.27	8.91
PASK	6.6e-23	4.8e-22	-1.69	0.754	8	8.75
OGFRL1	7.27e-23	5.28e-22	1.58	0.662	12.4	11.7
CUEDC1	9.11e-23	6.58e-22	1.53	0.618	8.17	7.55
PKIA	1e-22	7.21e-22	-1.59	0.665	6.7	7.36
HIST2H2AA4	1.01e-22	7.3e-22	1.88	0.911	8.24	7.32
DDAH2	1.02e-22	7.33e-22	1.5	0.589	8.5	7.91
PSMD6.AS2	1.21e-22	8.67e-22	1.75	0.807	7.31	6.5
SLC12A6	1.22e-22	8.7e-22	1.75	0.805	11.5	10.7
LINC00639	1.24e-22	8.87e-22	1.55	0.63	5.5	4.87
GAS7	1.35e-22	9.6e-22	1.5	0.588	11.3	10.8
OSM	1.6e-22	1.14e-21	1.63	0.706	6.99	6.28
NLRP6	1.65e-22	1.18e-21	1.91	0.934	7.87	6.94
BCL2	1.74e-22	1.23e-21	-1.55	0.632	9.86	10.5
DICER1	1.75e-22	1.24e-21	1.54	0.623	11.5	10.9
TSHZ3	2.19e-22	1.54e-21	1.52	0.606	8.19	7.58
RP11.101E5.1	2.2e-22	1.55e-21	1.55	0.633	5.49	4.86
B3GNTL1	2.29e-22	1.61e-21	1.71	0.771	8.54	7.77
MARCKS	2.44e-22	1.71e-21	1.73	0.79	11.1	10.3
LST1	2.64e-22	1.85e-21	1.59	0.665	12.2	11.6
ATG2A	2.65e-22	1.86e-21	1.66	0.733	10.3	9.54
RPS27A	2.81e-22	1.96e-21	-1.5	0.584	12.6	13.2
NQO2	2.9e-22	2.03e-21	1.92	0.944	9.48	8.54
RP11.54A4.2	3.39e-22	2.36e-21	1.74	0.798	6.49	5.7
PKN2	3.45e-22	2.4e-21	1.57	0.648	10.4	9.8
KIAA0319	3.93e-22	2.73e-21	1.75	0.805	7.27	6.46
EMR2	3.98e-22	2.76e-21	1.88	0.91	12	11.1
OR52K3P	4.03e-22	2.79e-21	1.79	0.84	7.94	7.1
LUCAT1	4.38e-22	3.02e-21	2.04	1.03	9.14	8.12
PLAGL1	4.54e-22	3.12e-21	1.59	0.673	8.98	8.31
FTH1P7	4.75e-22	3.26e-21	1.52	0.602	7.69	7.09
HIST1H4H	4.79e-22	3.29e-21	1.76	0.817	7.09	6.27
CTA.384D8.34	4.95e-22	3.4e-21	1.87	0.9	6.93	6.03
TYMP	4.98e-22	3.42e-21	1.74	0.803	11.5	10.7
NT5E	5.02e-22	3.44e-21	-1.94	0.959	6.37	7.33
HSH2D	5.12e-22	3.51e-21	1.59	0.667	11.2	10.5
ANKRD13D	5.69e-22	3.9e-21	1.53	0.614	11	10.4
KIAA1045	5.73e-22	3.92e-21	1.63	0.704	5.9	5.2
AC061992.1	6.15e-22	4.2e-21	1.52	0.608	5.49	4.88
LRFN1	6.27e-22	4.28e-21	1.55	0.632	7.7	7.07
TRAV12.1	6.34e-22	4.32e-21	-1.54	0.622	5.69	6.32
MAP2K3	6.73e-22	4.58e-21	1.54	0.62	11.5	10.9
APOL1	7.09e-22	4.82e-21	1.56	0.641	9.91	9.27
B3GNT8	7.1e-22	4.82e-21	1.8	0.847	8.55	7.7
RAPGEF2	7.54e-22	5.12e-21	1.52	0.606	10.3	9.73
HIST1H3D	8.48e-22	5.71e-21	1.58	0.656	5.83	5.17
STMN1	8.87e-22	5.97e-21	-1.52	0.6	8	8.6
CD2	9.89e-22	6.63e-21	-1.54	0.621	10.4	11
CTD.3088G3.8	1.15e-21	7.67e-21	2.13	1.09	9.95	8.86
FHDC1	1.31e-21	8.74e-21	1.68	0.746	6.79	6.04
GNB4	1.54e-21	1.02e-20	1.62	0.696	8.87	8.18
TRBV20.1	1.53e-21	1.02e-20	-1.57	0.65	6.9	7.55
MAK	1.78e-21	1.17e-20	1.86	0.893	8.17	7.28
LINC01001	1.83e-21	1.2e-20	2.16	1.11	11.4	10.2
TUBA1A	1.81e-21	1.2e-20	1.58	0.659	12.5	11.8
BRWD3	1.95e-21	1.29e-20	1.52	0.603	10.2	9.63
NOTCH1	2.11e-21	1.39e-20	1.66	0.731	11.8	11.1
SERPING1	2.12e-21	1.39e-20	2.59	1.37	9.27	7.89
KLHL3	2.14e-21	1.41e-20	-1.52	0.604	6.49	7.1
RPS27	2.18e-21	1.43e-20	-1.6	0.681	13.1	13.8
ZMYND15	2.3e-21	1.51e-20	1.51	0.597	6.51	5.91
ZNF354A	2.67e-21	1.74e-20	1.52	0.606	8.52	7.92
PML	2.7e-21	1.76e-20	1.5	0.585	10	9.44
ABCA1	2.97e-21	1.92e-20	2.06	1.04	9.96	8.92
HIST1H2BK	3.06e-21	1.99e-20	1.63	0.703	9.4	8.69
RELL1	3.08e-21	1.99e-20	1.61	0.687	7.87	7.19
SLC1A3	3.1e-21	2.01e-20	1.63	0.705	5.85	5.15
IFIT1	3.26e-21	2.1e-20	3.19	1.68	11.1	9.45
NFKBIZ	3.3e-21	2.13e-20	1.54	0.624	10.4	9.77
RPLP2	3.37e-21	2.17e-20	-1.55	0.628	12.2	12.8
MAL	3.39e-21	2.18e-20	-1.74	0.795	8.14	8.93
C9orf139	3.46e-21	2.22e-20	1.69	0.758	7.64	6.88
STAT1	3.95e-21	2.52e-20	1.63	0.701	12.7	12
FANCA	4.03e-21	2.58e-20	1.55	0.632	8.2	7.57
CBS	4.3e-21	2.74e-20	2.08	1.06	6.81	5.75
MIR29A	4.43e-21	2.82e-20	1.57	0.652	6.6	5.95
DPEP2	4.44e-21	2.83e-20	1.59	0.668	11.3	10.7
GPR84	4.45e-21	2.83e-20	1.55	0.63	6.2	5.57
EMR3	4.89e-21	3.11e-20	1.81	0.855	11.3	10.5
HIPK3	5.08e-21	3.22e-20	1.53	0.615	11.7	11
RPL7	5.13e-21	3.24e-20	-1.56	0.643	13	13.6
CLDN9	5.97e-21	3.76e-20	1.69	0.761	6.76	6
RPL18A	5.97e-21	3.76e-20	-1.57	0.65	11.8	12.5
PPP1R12B	6.27e-21	3.94e-20	1.79	0.841	10.6	9.78
EEF1B2	6.75e-21	4.23e-20	-1.58	0.662	11.3	12
TRAV1.2	6.82e-21	4.27e-20	-1.72	0.784	5.42	6.21
FAM13A.AS1	6.84e-21	4.28e-20	1.77	0.822	9.5	8.68
HERC5	7.68e-21	4.79e-20	2.35	1.23	9.94	8.71
NHS	8.09e-21	5.04e-20	1.64	0.713	7.82	7.11
ITGA6	8.55e-21	5.31e-20	-1.59	0.669	9.19	9.86
STRBP	8.72e-21	5.41e-20	-1.5	0.582	7.42	8
ID3	9.03e-21	5.59e-20	-1.69	0.757	6.41	7.17
SULF2	9.23e-21	5.72e-20	1.59	0.671	11.7	11
HCAR2	9.27e-21	5.73e-20	1.85	0.889	10.7	9.78
RP11.262H14.1	9.87e-21	6.1e-20	1.95	0.962	8.89	7.93
MICAL1	1.23e-20	7.56e-20	1.54	0.619	11.3	10.7
ACPP	1.46e-20	8.92e-20	1.52	0.602	8.56	7.96
TBC1D4	1.63e-20	9.93e-20	-1.58	0.658	8.53	9.19
IFI44	1.75e-20	1.06e-19	2.46	1.3	9.94	8.64
XAF1	1.75e-20	1.06e-19	2.05	1.03	11	9.95
PLB1	1.77e-20	1.08e-19	1.85	0.887	9.27	8.39
REC8	1.96e-20	1.19e-19	1.58	0.657	8.71	8.05
MAOA	1.98e-20	1.2e-19	1.55	0.635	5.31	4.67
NHSL2	1.99e-20	1.21e-19	1.63	0.707	9.9	9.2
HOOK1	2.03e-20	1.23e-19	-1.56	0.638	6.17	6.81
DNAJC25	2.32e-20	1.4e-19	2	0.997	10.2	9.18
TMEM204	2.77e-20	1.66e-19	-1.7	0.769	7.23	8
UBE2L6	3.07e-20	1.83e-19	1.56	0.643	11.3	10.6
AL627309.1	3.18e-20	1.9e-19	2.17	1.12	12.3	11.2
IRF7	3.29e-20	1.96e-19	1.83	0.869	9.73	8.86
PTPRN2	3.31e-20	1.97e-19	1.65	0.725	7.85	7.12
CCDC88B	3.35e-20	1.99e-19	1.58	0.656	11.4	10.8
RORA	3.42e-20	2.04e-19	-1.61	0.689	8.94	9.63
hsa.mir.6080	3.63e-20	2.16e-19	1.65	0.723	9.09	8.36
TCN1	3.73e-20	2.21e-19	1.93	0.948	7.64	6.69
SLC16A10	3.83e-20	2.27e-19	-1.63	0.701	5.46	6.17
AC008984.2	3.89e-20	2.31e-19	1.51	0.597	5.97	5.37
TIFAB	4.09e-20	2.42e-19	-1.55	0.633	5.7	6.33
KREMEN1	4.31e-20	2.55e-19	2.44	1.29	10	8.74
RPS18	4.47e-20	2.64e-19	-1.51	0.591	12.6	13.2
ADM	4.73e-20	2.78e-19	2.03	1.02	9.41	8.39
ZNF117	5.42e-20	3.18e-19	2.03	1.02	9.93	8.91
IFI35	5.63e-20	3.3e-19	1.61	0.689	9.43	8.74
INPP4B	5.83e-20	3.41e-19	-1.68	0.749	8.69	9.44
CXCL1	5.94e-20	3.47e-19	1.62	0.695	7.29	6.59
RPL35	6e-20	3.5e-19	-1.51	0.594	10.9	11.5
RP11.290F20.1	6.51e-20	3.79e-19	2.03	1.02	7.82	6.8
FTL	6.86e-20	3.99e-19	1.5	0.58	15.9	15.3
RP5.857K21.4	6.9e-20	4.01e-19	1.62	0.695	5.93	5.23
F2RL1	7.22e-20	4.19e-19	1.82	0.866	9.6	8.74
ATP2C2	8.27e-20	4.79e-19	1.61	0.688	5.43	4.74
RPL11	8.53e-20	4.93e-19	-1.5	0.586	12.9	13.5
C12orf57	9.19e-20	5.29e-19	-1.61	0.685	7.98	8.66
RP11.504P24.8	9.53e-20	5.48e-19	1.71	0.773	8.29	7.51
CTC.490G23.2	9.65e-20	5.54e-19	2.26	1.18	6.65	5.47
RP11.455F5.3	1.02e-19	5.84e-19	1.72	0.779	7.95	7.17
IGF1R	1.06e-19	6.08e-19	1.6	0.675	10.9	10.3
N4BP3	1.12e-19	6.39e-19	-1.53	0.61	5.58	6.19
NCALD	1.23e-19	7.01e-19	-1.55	0.63	7.53	8.16
MPP1	1.26e-19	7.17e-19	1.6	0.679	11.3	10.7
DKFZP667F0711	1.27e-19	7.25e-19	1.55	0.635	6.06	5.42
MAP1LC3A	1.31e-19	7.49e-19	1.53	0.612	6.81	6.2
RP11.34P13.14	1.55e-19	8.81e-19	2.21	1.14	8.85	7.71
CNTNAP3	1.57e-19	8.89e-19	2.42	1.28	9.36	8.08
RP11.764K9.1	1.7e-19	9.6e-19	1.61	0.685	6.34	5.65
RP11.589F5.3	1.75e-19	9.88e-19	2.16	1.11	6.68	5.57
ADD2	1.77e-19	9.98e-19	-1.51	0.594	6.18	6.77
RCN3	1.9e-19	1.07e-18	1.82	0.866	8.56	7.7
DPEP3	1.94e-19	1.1e-18	1.62	0.693	7.37	6.67
RSAD2	2.08e-19	1.17e-18	3.48	1.8	10.2	8.43
LDLRAP1	2.31e-19	1.29e-18	-1.51	0.594	9.94	10.5
ARRDC3	2.33e-19	1.31e-18	1.58	0.661	11.6	11
NAIP	2.36e-19	1.32e-18	1.85	0.885	11.5	10.7
AC138035.2	2.37e-19	1.33e-18	2.03	1.02	11.8	10.8
IFI6	2.81e-19	1.57e-18	2.38	1.25	9.96	8.71
ACVR2B	3.1e-19	1.73e-18	-1.5	0.586	6.47	7.05
NINJ1	3.38e-19	1.88e-18	1.66	0.728	11.1	10.4
RP11.563J2.2	3.52e-19	1.95e-18	1.53	0.611	6.24	5.63
PROK2	3.67e-19	2.03e-18	2.15	1.1	11.3	10.2
TCEA3	3.85e-19	2.13e-18	-1.54	0.622	6.17	6.79
EPHB1	3.97e-19	2.19e-18	1.54	0.623	8.25	7.63
PYCARD	4.59e-19	2.53e-18	1.51	0.598	9.59	8.99
LRWD1	5.18e-19	2.84e-18	1.56	0.642	8.56	7.92
SOCS3	5.58e-19	3.05e-18	1.85	0.885	9.72	8.83
HCAR3	5.88e-19	3.21e-18	1.84	0.88	10.9	10
VEGFA	6.32e-19	3.44e-18	1.52	0.603	7.86	7.26
EPSTI1	6.43e-19	3.5e-18	2.13	1.09	9.77	8.68
ADAMTSL4	6.48e-19	3.52e-18	1.62	0.693	9.4	8.7
GZMK	6.51e-19	3.54e-18	-1.9	0.926	8.66	9.59
SLC45A4	7.21e-19	3.9e-18	1.68	0.746	10.5	9.8
PLEKHM1P	7.45e-19	4.03e-18	1.64	0.713	9.8	9.09
SPIB	7.55e-19	4.08e-18	-1.84	0.878	7.36	8.24
ABCD2	8.12e-19	4.37e-18	-1.5	0.586	6.98	7.56
HIST2H2BE	8.28e-19	4.46e-18	1.69	0.757	9.72	8.97
FCGBP	8.76e-19	4.7e-18	-1.95	0.964	6.76	7.72
AP006222.2	9.33e-19	5e-18	1.96	0.968	7.47	6.5
AC074289.1	9.84e-19	5.27e-18	1.86	0.899	10.2	9.28
ODF3B	1.08e-18	5.76e-18	1.79	0.837	8.48	7.65
TOMM7	1.13e-18	5.99e-18	-1.54	0.622	9.97	10.6
CD274	1.2e-18	6.36e-18	1.9	0.924	8.53	7.6
ARSA	1.23e-18	6.53e-18	1.61	0.685	9.69	9.01
CMPK2	1.27e-18	6.75e-18	2.36	1.24	8.96	7.72
AL353791.1	1.45e-18	7.65e-18	2.08	1.06	7.58	6.52
AVIL	1.52e-18	7.99e-18	1.9	0.927	8.34	7.42
KRT23	1.53e-18	8.08e-18	2.07	1.05	10.6	9.54
CXCR5	1.55e-18	8.14e-18	-1.9	0.926	7.49	8.42
ORM1	1.57e-18	8.26e-18	2.71	1.44	8.43	6.99
RP11.1407O15.2	1.7e-18	8.93e-18	1.63	0.709	8.94	8.23
RP11.848G14.2	1.81e-18	9.52e-18	1.86	0.894	7.76	6.86
NOG	1.84e-18	9.63e-18	-1.74	0.802	5.33	6.13
TENM1	1.92e-18	1.01e-17	1.77	0.826	7.22	6.39
RAPGEFL1	2.25e-18	1.17e-17	1.63	0.707	7.53	6.83
CLEC2B	2.27e-18	1.18e-17	1.63	0.704	10.1	9.44
CASS4	2.51e-18	1.3e-17	1.57	0.654	9.67	9.02
SLPI	2.74e-18	1.42e-17	2.24	1.16	8.66	7.5
C15orf39	2.83e-18	1.46e-17	1.52	0.601	11.5	10.9
LRCH4	3.21e-18	1.65e-17	1.57	0.646	11.7	11
FBXO6	3.26e-18	1.67e-17	1.51	0.597	8.13	7.53
GBP1	3.56e-18	1.83e-17	1.86	0.898	11.4	10.5
HIP1	3.61e-18	1.85e-17	1.95	0.962	10.6	9.67
HLA.DOA	3.62e-18	1.85e-17	-1.67	0.74	8.27	9.01
CXCR3	4.04e-18	2.06e-17	-1.6	0.682	7.28	7.97
MX1	4.22e-18	2.15e-17	2.3	1.2	11.5	10.3
IKBIP	4.27e-18	2.17e-17	1.52	0.604	9.27	8.66
NPEPL1	4.49e-18	2.28e-17	1.52	0.604	9.62	9.02
RPL17	4.59e-18	2.33e-17	-1.52	0.608	12.4	13
RNF157	4.72e-18	2.39e-17	-1.51	0.596	8.16	8.76
LINC00173	4.81e-18	2.44e-17	1.62	0.692	7.16	6.47
VSIG4	5.07e-18	2.56e-17	1.76	0.813	6.84	6.03
AC007278.3	5.58e-18	2.81e-17	2.2	1.14	7.15	6.01
GRN	5.73e-18	2.88e-17	1.55	0.631	13.1	12.4
LSR	5.73e-18	2.88e-17	-1.52	0.604	6.7	7.3
LRRN3	5.93e-18	2.97e-17	-2.59	-1.37	6.33	7.71
RAB30	5.96e-18	2.99e-17	-1.57	0.648	7.24	7.89
NOV	6.05e-18	3.03e-17	1.79	0.843	8.14	7.3
RP11.196G18.22	6.31e-18	3.15e-17	1.63	0.708	7.89	7.18
PTGS2	6.44e-18	3.22e-17	1.66	0.732	9.48	8.74
NCR3	6.82e-18	3.4e-17	-1.6	0.679	7.26	7.94
ABCC5	7.01e-18	3.5e-17	1.65	0.721	9.99	9.27
ERV3.1	7.17e-18	3.57e-17	1.87	0.901	9.02	8.12
MED25	7.37e-18	3.67e-17	1.53	0.614	10.4	9.77
IMPA2	9.02e-18	4.47e-17	1.52	0.599	9.51	8.91
COL9A2	9.17e-18	4.55e-17	1.71	0.776	7.76	6.98
PVRIG	9.57e-18	4.73e-17	-1.62	0.692	7.41	8.1
IL2RB	9.58e-18	4.74e-17	-1.62	0.692	10.7	11.4
CLEC5A	9.61e-18	4.75e-17	1.64	0.714	7.4	6.69
R3HDM4	9.61e-18	4.75e-17	1.61	0.688	12.7	12
FAM19A2	9.72e-18	4.8e-17	1.57	0.647	6.88	6.23
CTSD	9.79e-18	4.83e-17	1.56	0.642	12.7	12.1
TRBV29.1	9.81e-18	4.84e-17	-1.54	0.626	6.54	7.17
LINC01002	1.02e-17	5.04e-17	2.04	1.03	11.5	10.4
JUNB	1.22e-17	5.98e-17	1.72	0.781	10.8	9.97
SH3YL1	1.25e-17	6.11e-17	-1.51	0.592	7.66	8.25
FBXL16	1.3e-17	6.38e-17	-1.5	0.587	6.84	7.43
HP	1.35e-17	6.59e-17	2.32	1.22	8.1	6.89
LINC00402	1.35e-17	6.61e-17	-1.61	0.688	6.17	6.86
FAM157C	1.62e-17	7.86e-17	2.16	1.11	10.8	9.65
CCDC64B	1.68e-17	8.16e-17	1.76	0.817	6.14	5.32
CAMP	1.81e-17	8.75e-17	2.29	1.2	8.33	7.13
RP11.206L10.5	1.88e-17	9.08e-17	1.86	0.895	7.88	6.99
GBP6	1.94e-17	9.38e-17	1.57	0.654	5.85	5.19
RP1.90J20.11	1.99e-17	9.62e-17	1.66	0.733	6.86	6.13
COL9A3	2.02e-17	9.74e-17	1.84	0.88	6.96	6.08
IFI44L	2.57e-17	1.23e-16	2.96	1.56	9.76	8.2
EPHA4	2.61e-17	1.25e-16	-1.52	0.6	7.1	7.7
S100P	2.76e-17	1.32e-16	2.61	1.38	10.5	9.14
CTD.2287O16.1	3.28e-17	1.56e-16	-1.51	0.595	10.6	11.2
RPS29	3.35e-17	1.59e-16	-1.51	0.597	10.6	11.2
TMLHE.AS1	3.83e-17	1.82e-16	1.63	0.707	5.77	5.06
CHIT1	3.96e-17	1.88e-16	1.75	0.807	6.3	5.49
RP4.669L17.10	4.1e-17	1.94e-16	1.98	0.986	10	9.02
CICP18	4.2e-17	1.98e-16	1.6	0.682	7.56	6.88
RP11.875O11.3	4.36e-17	2.06e-16	1.52	0.601	6.75	6.15
RPL36	4.62e-17	2.18e-16	-1.52	0.607	10.7	11.3
TRPM6	4.76e-17	2.24e-16	1.69	0.759	8.84	8.08
FCER1G	4.99e-17	2.35e-16	1.55	0.633	12.1	11.4
SLC25A37	5.72e-17	2.68e-16	1.81	0.858	14	13.2
TCP11L2	5.83e-17	2.73e-16	1.5	0.585	9.65	9.07
IER3	6.65e-17	3.1e-16	1.51	0.592	8.17	7.58
RP11.396K3.1	6.73e-17	3.14e-16	1.69	0.758	11.3	10.5
THBD	6.78e-17	3.16e-16	1.72	0.781	9.35	8.57
RICTOR	7.48e-17	3.47e-16	1.55	0.628	11.1	10.5
IFIH1	7.67e-17	3.56e-16	1.51	0.596	9.81	9.21
RP11.497H16.7	7.73e-17	3.58e-16	1.84	0.883	8.13	7.25
FUT7	8.22e-17	3.81e-16	1.58	0.659	8.72	8.06
IL32	8.51e-17	3.93e-16	-1.54	0.626	11	11.6
RP11.468E2.4	8.52e-17	3.93e-16	1.63	0.705	7.15	6.45
TRBV5.1	8.68e-17	4e-16	-1.53	0.613	6.57	7.18
SAMD3	8.91e-17	4.1e-16	-1.51	0.593	8.55	9.14
ABCA7	9.06e-17	4.17e-16	1.78	0.832	11.2	10.3
TSPAN2	1.02e-16	4.66e-16	1.58	0.664	9.13	8.47
TNFAIP2	1.05e-16	4.81e-16	1.53	0.618	13.3	12.7
KLHDC8B	1.11e-16	5.07e-16	1.64	0.714	7.75	7.04
KLRB1	1.14e-16	5.22e-16	-1.72	0.785	8.97	9.76
IL1B	1.24e-16	5.63e-16	1.65	0.722	10.4	9.64
KAZN	1.27e-16	5.78e-16	1.91	0.931	7.45	6.52
NRCAM	1.41e-16	6.39e-16	-1.72	0.784	4.75	5.53
RPL36A	1.72e-16	7.74e-16	-1.56	0.638	10.1	10.8
H3F3A	1.77e-16	7.95e-16	1.62	0.698	13.2	12.5
GDPD3	1.85e-16	8.32e-16	1.6	0.678	7.86	7.19
ALPL	1.96e-16	8.8e-16	2.3	1.2	12.4	11.2
FAM157A	2.47e-16	1.1e-15	2.03	1.02	9.28	8.25
LRRC6	2.45e-16	1.1e-15	1.69	0.761	7.06	6.3
OAS3	2.76e-16	1.23e-15	2.21	1.15	11.3	10.1
RP11.206L10.3	3.12e-16	1.38e-15	2.26	1.18	10.5	9.35
C1orf132	3.82e-16	1.69e-15	1.79	0.843	10.3	9.45
TRBV19	3.85e-16	1.7e-15	-1.58	0.659	6.73	7.39
CCR1	3.98e-16	1.76e-15	1.56	0.641	11.4	10.7
FLT3	4.42e-16	1.94e-15	1.8	0.847	8.13	7.28
PACSIN1	5.17e-16	2.26e-15	-1.5	0.582	6.02	6.6
NEAT1	5.31e-16	2.32e-15	1.7	0.766	13.3	12.5
RPGRIP1	5.62e-16	2.45e-15	1.52	0.6	7.8	7.2
RPL6P27	5.61e-16	2.45e-15	-1.52	0.6	6.54	7.14
SRXN1	6.04e-16	2.63e-15	1.65	0.726	10.2	9.52
OXER1	6.76e-16	2.93e-15	1.58	0.664	8.04	7.38
LINC00999	8.26e-16	3.56e-15	1.53	0.614	7.08	6.46
ACTBP8	9.76e-16	4.19e-15	2.16	1.11	6.32	5.21
THEMIS	9.98e-16	4.28e-15	-1.55	0.633	8.29	8.92
RORC	1.08e-15	4.62e-15	-1.67	0.736	6.13	6.87
LTBP3	1.19e-15	5.07e-15	-1.57	0.649	8.32	8.97
OAS1	1.41e-15	5.96e-15	1.81	0.853	10.6	9.77
GYLTL1B	1.59e-15	6.68e-15	-1.51	0.592	5.82	6.41
CTC.479C5.12	1.76e-15	7.36e-15	1.55	0.633	8.32	7.68
RP11.34P13.13	1.83e-15	7.64e-15	2.15	1.11	11.5	10.4
GCNT4	1.96e-15	8.19e-15	-1.5	0.583	6.26	6.84
SYTL2	2.57e-15	1.06e-14	-1.55	0.631	7.85	8.48
FGF13	3.93e-15	1.61e-14	1.51	0.598	5.49	4.89
CPT1B	4.29e-15	1.75e-14	1.56	0.638	9.34	8.7
RP11.664D1.1	5.19e-15	2.1e-14	-1.5	0.588	5.49	6.08
RP11.473M20.9	6.34e-15	2.54e-14	1.64	0.712	8.38	7.67
ANK3	6.79e-15	2.72e-14	-1.5	0.586	7.04	7.63
SLC4A10	7.02e-15	2.81e-14	-2.17	-1.12	5.64	6.75
C1orf63	7.1e-15	2.84e-14	1.52	0.6	11.7	11.1
AFF3	7.47e-15	2.98e-14	-1.65	0.724	7.3	8.02
CLEC18A	7.48e-15	2.98e-14	1.92	0.941	6.84	5.9
TMEM164	8.61e-15	3.41e-14	1.51	0.599	11.5	10.9
RP11.261C10.3	9.18e-15	3.63e-14	1.71	0.773	7.86	7.09
DSC2	9.3e-15	3.68e-14	1.98	0.987	9.6	8.61
NSG1	1.16e-14	4.54e-14	-1.85	0.891	6.49	7.38
NOD2	1.26e-14	4.91e-14	1.5	0.584	9.88	9.29
AC116366.6	1.35e-14	5.25e-14	1.5	0.585	6.23	5.64
BCL7A	1.45e-14	5.61e-14	-1.51	0.597	6.25	6.85
HOPX	1.58e-14	6.11e-14	-1.63	0.707	7.74	8.44
FAM157B	1.82e-14	7e-14	2.13	1.09	9.05	7.95
2005-09-01	1.84e-14	7.06e-14	1.71	0.77	8.75	7.98
RP11.848G14.5	2.28e-14	8.72e-14	2.27	1.18	9.46	8.28
MPZL1	3.55e-14	1.34e-13	1.61	0.683	10.6	9.96
AOC2	3.7e-14	1.39e-13	1.59	0.67	7.99	7.32
RPL34	4.82e-14	1.8e-13	-1.58	0.659	11.4	12.1
PLXDC1	5.04e-14	1.87e-13	-1.59	0.67	6.58	7.25
TDRD9	5.25e-14	1.95e-13	1.62	0.694	7.31	6.62
CRISP3	5.32e-14	1.98e-13	2.11	1.08	7.24	6.17
TTLL3	5.74e-14	2.13e-13	1.54	0.623	10	9.42
OBSCN	5.81e-14	2.15e-13	-1.59	0.665	7.57	8.24
TP53INP2	5.86e-14	2.17e-13	1.54	0.619	8.7	8.08
TGIF2.C20orf24	6.23e-14	2.31e-13	1.5	0.588	9.04	8.45
FRMD3	6.46e-14	2.39e-13	1.5	0.585	7.41	6.82
TGM3	7.39e-14	2.73e-13	1.76	0.816	7.33	6.51
TMEM45B	8.01e-14	2.95e-13	1.55	0.636	7.33	6.7
RPL31	1.05e-13	3.83e-13	-1.52	0.608	12.1	12.7
CD7	1.05e-13	3.84e-13	-1.6	0.675	8.88	9.55
RP11.274B21.4	1.13e-13	4.1e-13	1.63	0.706	8.31	7.61
ATP9A	1.56e-13	5.62e-13	1.55	0.629	7.53	6.9
KIAA0226L	1.64e-13	5.91e-13	1.52	0.606	10	9.43
AK5	1.75e-13	6.28e-13	-1.55	0.634	6.39	7.02
EDAR	1.93e-13	6.92e-13	-1.59	0.667	5.97	6.64
APOBR	1.95e-13	6.97e-13	1.67	0.736	11.1	10.3
PER1	1.95e-13	6.97e-13	1.66	0.729	9.23	8.5
MYBL1	1.99e-13	7.09e-13	-1.54	0.622	8.16	8.78
RFX2	1.99e-13	7.11e-13	1.57	0.653	8.44	7.79
AUTS2	2.18e-13	7.76e-13	-1.5	0.583	7.55	8.14
ANKRD34B	2.48e-13	8.78e-13	1.57	0.648	5.96	5.31
RP11.44F14.8	2.55e-13	9.04e-13	1.55	0.634	7.41	6.77
TRDC	3.1e-13	1.09e-12	-1.79	0.842	8.55	9.39
CD248	3.77e-13	1.32e-12	-1.65	0.72	5.21	5.93
S1PR4	5.21e-13	1.81e-12	1.53	0.612	10.4	9.78
PTPRCAP	5.56e-13	1.93e-12	-1.55	0.629	9.23	9.86
EPHB4	5.67e-13	1.97e-12	1.59	0.667	8.28	7.62
HNRNPA1P48	6.32e-13	2.19e-12	-1.6	0.682	8.04	8.72
RPL3P4	6.53e-13	2.26e-12	-1.67	0.736	8.71	9.44
RP11.1319K7.1	6.72e-13	2.32e-12	1.89	0.917	8.36	7.44
ISG15	7.2e-13	2.48e-12	2.1	1.07	8.94	7.87
CR2	7.83e-13	2.69e-12	-1.69	0.761	6.55	7.31
PTCH1	8.53e-13	2.93e-12	-1.5	0.587	7.7	8.29
AGER	1.04e-12	3.54e-12	1.5	0.584	9.24	8.65
RP11.466H18.1	1.06e-12	3.61e-12	-1.58	0.655	10.4	11.1
SULT1A1	1.07e-12	3.65e-12	1.65	0.718	10.2	9.48
TSPAN13	1.13e-12	3.83e-12	-1.55	0.628	6.6	7.22
PRUNE2	1.18e-12	3.99e-12	1.8	0.848	6.36	5.51
PHOSPHO1	1.8e-12	6.02e-12	1.72	0.786	11.5	10.7
ORM2	1.87e-12	6.23e-12	1.55	0.634	5.52	4.89
COBLL1	2.01e-12	6.7e-12	-1.52	0.605	6.57	7.17
CD160	2.07e-12	6.88e-12	-1.74	0.798	6.92	7.72
RP11.544M22.13	2.17e-12	7.2e-12	1.54	0.62	8.6	7.98
SCARF1	2.41e-12	7.96e-12	1.6	0.675	9.04	8.36
HPCAL4	2.97e-12	9.73e-12	-1.51	0.596	6.19	6.78
TSPO	3.04e-12	9.97e-12	1.53	0.61	10.3	9.68
KLRK1	3.43e-12	1.12e-11	-1.54	0.619	9.42	10
TRIM6.TRIM34	3.44e-12	1.12e-11	2.01	1.01	6.08	5.07
C3AR1	3.78e-12	1.23e-11	1.58	0.658	9.57	8.92
RPL10P3	3.84e-12	1.25e-11	-1.76	0.819	8.88	9.7
AL953854.2	4.12e-12	1.34e-11	1.91	0.937	7.11	6.17
MATK	4.15e-12	1.35e-11	-1.54	0.621	7.8	8.42
CD79B	4.84e-12	1.56e-11	-1.66	0.729	8.55	9.28
ZBTB16	5.33e-12	1.71e-11	1.58	0.664	7.06	6.39
MIR24.2	8.77e-12	2.78e-11	1.55	0.631	8.91	8.28
BCAT1	1.08e-11	3.42e-11	1.58	0.661	7.59	6.93
AOC3	1.19e-11	3.75e-11	1.54	0.627	7.84	7.21
XCL2	1.65e-11	5.14e-11	-1.58	0.664	6.14	6.81
AC092299.8	1.98e-11	6.14e-11	1.87	0.905	11.3	10.4
OSBPL10	2.04e-11	6.3e-11	-1.58	0.661	6.5	7.16
RP11.497H16.6	2.07e-11	6.4e-11	1.94	0.958	7.77	6.81
ETV7	2.28e-11	7.02e-11	1.77	0.82	6.89	6.07
SAP25	2.37e-11	7.3e-11	1.53	0.611	8.29	7.68
IFITM3	2.41e-11	7.4e-11	2.22	1.15	12.6	11.4
DDX60	3.21e-11	9.79e-11	1.52	0.604	9.89	9.29
GBP5	3.75e-11	1.14e-10	1.63	0.707	12.3	11.6
BANK1	3.98e-11	1.2e-10	-1.59	0.665	8.57	9.23
TNFRSF25	4.3e-11	1.3e-10	-1.5	0.585	8	8.59
CD79A	4.33e-11	1.31e-10	-1.83	0.873	9.17	10
ABCA13	7.32e-11	2.17e-10	1.65	0.723	6.08	5.36
FCER1A	7.7e-11	2.28e-10	-1.53	0.61	8.41	9.02
GZMM	8.58e-11	2.53e-10	-1.55	0.629	7.51	8.14
MMP8	1.05e-10	3.07e-10	2.27	1.18	7.56	6.38
ADORA3	1.11e-10	3.24e-10	1.51	0.591	7.31	6.72
TGFBR3	1.22e-10	3.55e-10	-1.54	0.619	8.57	9.19
CD8B	1.73e-10	4.99e-10	-1.66	0.728	8.46	9.18
RPS17	2.04e-10	5.83e-10	-1.82	0.86	11.3	12.1
AC007283.5	2.17e-10	6.19e-10	1.51	0.598	7.11	6.51
CTA.250D10.23	2.72e-10	7.71e-10	-1.57	0.65	6.34	6.99
CHPT1	2.86e-10	8.09e-10	1.51	0.59	9.43	8.84
RP13.104F24.1	3.53e-10	9.91e-10	1.58	0.658	6.79	6.13
VPREB3	3.57e-10	1e-09	-1.6	0.675	5.79	6.47
KLRG1	3.82e-10	1.07e-09	-1.58	0.663	8.08	8.74
SNHG5	3.92e-10	1.09e-09	-1.58	0.661	8.51	9.17
AC138035.1	3.97e-10	1.11e-09	1.52	0.601	5.41	4.81
LTK	4.09e-10	1.14e-09	-1.54	0.618	6.12	6.73
CTC.510F12.4	5.42e-10	1.5e-09	1.79	0.839	8.21	7.37
BPI	5.79e-10	1.59e-09	1.94	0.953	8.23	7.27
CXCR6	5.86e-10	1.61e-09	-1.53	0.613	6.71	7.32
LPL	6.69e-10	1.83e-09	1.51	0.591	5.83	5.24
RP4.669L17.8	8.29e-10	2.26e-09	1.83	0.875	7.71	6.84
PAX5	1.09e-09	2.93e-09	-1.74	0.803	8	8.8
KIAA1324	1.11e-09	2.99e-09	1.85	0.884	10.4	9.55
TRGC1	2.51e-09	6.6e-09	-1.59	0.665	7.37	8.04
CRIP2	2.85e-09	7.47e-09	-1.52	0.607	6.05	6.66
SIGLEC1	3.18e-09	8.31e-09	1.95	0.962	8.3	7.34
FCRLA	3.23e-09	8.43e-09	-1.66	0.729	7.64	8.36
GZMA	3.45e-09	8.99e-09	-1.52	0.608	9.6	10.2
SPP1	3.83e-09	9.93e-09	1.59	0.671	6.21	5.54
CD22	3.9e-09	1.01e-08	-1.71	0.772	8.8	9.57
RP11.531H8.2	4.15e-09	1.07e-08	1.55	0.634	6.22	5.58
MS4A1	4.89e-09	1.26e-08	-1.72	0.781	9.62	10.4
FOLR3	5.26e-09	1.35e-08	2.02	1.01	8.71	7.69
ATHL1	6.99e-09	1.78e-08	1.51	0.597	12	11.4
TCL1A	8.42e-09	2.13e-08	-1.95	0.961	7.76	8.72
TRDV2	8.63e-09	2.19e-08	-1.81	0.86	5.18	6.04
RP4.576H24.4	1.13e-08	2.83e-08	1.61	0.684	6.79	6.11
TRGC2	1.15e-08	2.88e-08	-1.58	0.656	8.68	9.34
HSPA7	1.36e-08	3.39e-08	1.59	0.673	8.5	7.83
FCGR2C	1.38e-08	3.43e-08	1.57	0.647	9.07	8.42
NOMO3	1.38e-08	3.43e-08	1.58	0.656	10.1	9.45
COL18A1	1.71e-08	4.22e-08	1.68	0.748	9.53	8.78
GNLY	1.95e-08	4.8e-08	-1.71	0.776	11.2	11.9
IFI27	2.54e-08	6.18e-08	2.37	1.25	6.76	5.52
TBC1D3F	2.8e-08	6.78e-08	1.67	0.74	8.9	8.16
KLRF1	3.18e-08	7.66e-08	-1.52	0.607	7.87	8.47
FAM129C	5.39e-08	1.27e-07	-1.56	0.641	7.68	8.32
LILRA3	5.53e-08	1.3e-07	1.78	0.835	9.92	9.08
SLC2A14	6.12e-08	1.44e-07	1.57	0.655	5.7	5.05
AL133458.1	7.4e-08	1.73e-07	1.53	0.612	8.91	8.29
WLS	8.34e-08	1.94e-07	1.53	0.618	9.88	9.27
FLJ20373	1.13e-07	2.61e-07	1.62	0.693	7.24	6.55
PI3	1.14e-07	2.63e-07	1.9	0.926	9.77	8.84
FP15737	1.17e-07	2.7e-07	2.65	1.41	8.96	7.55
CTD.2370N5.3	1.22e-07	2.8e-07	1.7	0.769	8.55	7.78
CHI3L1	1.3e-07	2.97e-07	1.87	0.902	11.3	10.4
CHKB.CPT1B	1.31e-07	3e-07	1.52	0.602	7.09	6.48
IGHD	1.32e-07	3.01e-07	-1.82	0.863	8.59	9.45
PDXP	1.71e-07	3.88e-07	-1.68	0.744	4.9	5.65
APOBEC3B	1.91e-07	4.3e-07	2.03	1.02	8	6.97
XX.C2158C6.2	2.05e-07	4.62e-07	1.57	0.649	5.41	4.76
LCN2	2.07e-07	4.66e-07	1.86	0.899	8.43	7.53
FCER2	2.52e-07	5.64e-07	-1.6	0.68	7.49	8.17
RP11.742N3.1	3.1e-07	6.9e-07	-1.73	0.79	10.2	11
AC011933.1	4.11e-07	9.04e-07	1.7	0.762	8.98	8.22
RP11.111G23.1	4.97e-07	1.09e-06	1.58	0.662	5.95	5.29
CNTNAP2	5.49e-07	1.19e-06	-1.65	0.724	5.42	6.15
RP11.18H21.1	6.38e-07	1.38e-06	-1.58	0.662	6.73	7.39
RP11.497H16.4	8.37e-07	1.79e-06	1.58	0.664	5.86	5.19
LINC00926	1.14e-06	2.41e-06	-1.6	0.678	7.85	8.53
OLFM4	1.18e-06	2.49e-06	2.03	1.02	7.21	6.19
RPL7P9	1.39e-06	2.9e-06	-1.58	0.657	6.82	7.48
TRBV28	1.68e-06	3.48e-06	-1.57	0.655	6.18	6.84
CEACAM6	2.41e-06	4.94e-06	1.67	0.742	6.5	5.75
CEACAM8	3.41e-06	6.91e-06	1.73	0.793	7.01	6.22
RPS4XP22	4.92e-06	9.85e-06	-1.6	0.681	6.47	7.15
RP11.1415C14.1	5.17e-06	1.03e-05	1.59	0.67	6.53	5.86
RP11.1415C14.2	5.17e-06	1.03e-05	1.59	0.67	6.53	5.86
ALOX15	5.48e-06	1.09e-05	-1.71	0.771	6.68	7.45
COL5A3	6.18e-06	1.23e-05	-1.57	0.649	5.72	6.37
LTF	6.6e-06	1.31e-05	2.1	1.07	10.1	9.05
SIGLEC14	1.18e-05	2.28e-05	1.71	0.776	10.6	9.82
THBS1	1.46e-05	2.8e-05	1.53	0.611	9.47	8.86
TBC1D3	1.79e-05	3.4e-05	1.75	0.81	7.03	6.22
DEFA1B	2.75e-05	5.14e-05	2.48	1.31	9.38	8.07
IGHM	4.81e-05	8.78e-05	-1.52	0.608	11.5	12.1
RP11.761N21.2	7.29e-05	0.000131	-1.56	0.641	9.95	10.6
S100B	0.000104	0.000184	-1.5	0.581	5.58	6.16
CA1	0.000112	0.000198	1.54	0.623	8.18	7.56
MTRNR2L9	0.000114	0.000202	1.98	0.982	7.37	6.39
DEFA4	0.000115	0.000203	1.55	0.634	6.6	5.97
C4BPA	0.000161	0.00028	1.77	0.825	6.55	5.72
HLA.DQA1	0.000202	0.000348	-1.6	0.678	9.02	9.7
RPL21	0.000225	0.000385	-1.5	0.588	10.2	10.8
RP11.298I3.5	0.000248	0.000424	1.51	0.595	6.62	6.03
IGHG2	0.000809	0.00131	-1.65	0.726	8.81	9.53
GTF2IP1	0.00185	0.00289	1.89	0.918	7.8	6.89
RP11.497H16.2	0.00321	0.00488	1.7	0.764	8.07	7.3
ISY1.RAB43	0.00525	0.00777	1.55	0.636	8.85	8.21
ALAS2	0.00563	0.00829	1.56	0.638	11.8	11.1
HBB	0.00594	0.00872	1.5	0.588	12.6	12
DEFA3	0.00828	0.012	1.7	0.769	8.72	7.95
DEFA1	0.0109	0.0154	1.73	0.791	9.71	8.92
CTD.2545G14.7	0.0147	0.0206	1.55	0.634	9.76	9.13
