# Supplementary material for: A new molecular classification to drive precision treatment strategies in primary Sjögren’s syndrome
Source: Nat Commun. 2021 Jun 10;12:3523. doi: 10.1038/s41467-021-23472-7 (PMC8192578; doi:10.1038/s41467-021-23472-7)
Supplement: Supplementary file 5 — Supplementary Data 2 [file 41467_2021_23472_MOESM5_ESM.xlsx]

## Sheet: Supplementary Data 2
Supplementary Data 2: Top 20 canonical pathways of each DEG signature in the various pSS clusters. Ingenuity pathway analysis was applied (NA : not applicable). Statistical significance was determined by Fisher's exact test.
	Ingenuity Canonical Pathways	-log(p-value)	z-score
C1	Interferon Signaling	17.9	3.051
	Role of Pattern Recognition Receptors in Recognition of Bacteria and Viruses	11.6	3.162
	Activation of IRF by Cytosolic Pattern Recognition Receptors	9.9	1.508
	Complement System	6.75	0.816
	Systemic Lupus Erythematosus In B Cell Signaling Pathway	4.75	3.606
	Inflammasome pathway	4.16	2
	Salvage Pathways of Pyrimidine Deoxyribonucleotides	4.1	NA
	Phagosome Formation	4.02	NA
	Pathogenesis of Multiple Sclerosis	3.93	NA
	Role of RIG1-like Receptors in Antiviral Innate Immunity	3.85	1.342
	Retinoic acid Mediated Apoptosis Signaling	3.22	2.236
	Role of Hypercytokinemia/hyperchemokinemia in the Pathogenesis of Influenza	2.84	NA
	TREM1 Signaling	2.78	2.236
	Role of JAK1, JAK2 and TYK2 in Interferon Signaling	2.6	NA
	Death Receptor Signaling	2.41	2.236
	Communication between Innate and Adaptive Immune Cells	2.31	NA
	Dendritic Cell Maturation	2.29	1.89
	UVA-Induced MAPK Signaling	2.27	NA
	Antigen Presentation Pathway	2	NA
	Role of PKR in Interferon Induction and Antiviral Response	1.94	NA
C3	Interferon Signaling	11.7	3.162
	Activation of IRF by Cytosolic Pattern Recognition Receptors	7.86	1.667
	Communication between Innate and Adaptive Immune Cells	6.24	NA
	Primary Immunodeficiency Signaling	6.17	NA
	Systemic Lupus Erythematosus In B Cell Signaling Pathway	6.05	3.742
	Role of Pattern Recognition Receptors in Recognition of Bacteria and Viruses	5.4	2.236
	Hematopoiesis from Pluripotent Stem Cells	5.01	NA
	Pathogenesis of Multiple Sclerosis	4.09	NA
	Retinoic acid Mediated Apoptosis Signaling	3.45	1.342
	Iron homeostasis signaling pathway	3.3	NA
	Phenylethylamine Degradation I	3.22	NA
	Role of RIG1-like Receptors in Antiviral Innate Immunity	3	1
	IL-7 Signaling Pathway	2.93	2
	LXR/RXR Activation	2.84	0.447
	Granulocyte Adhesion and Diapedesis	2.63	NA
	B Cell Receptor Signaling	2.55	NA
	Hepatic Fibrosis / Hepatic Stellate Cell Activation	2.54	NA
	Agranulocyte Adhesion and Diapedesis	2.46	NA
	IL-10 Signaling	2.28	NA
	B Cell Development	2.24	NA
C4	Interferon Signaling	15.5	4.472
	Th1 and Th2 Activation Pathway	11.6	NA
	EIF2 Signaling	10.6	-3.053
	Phagosome Formation	9.87	NA
	STAT3 Pathway	9.71	3.273
	Role of Macrophages, Fibroblasts and Endothelial Cells in Rheumatoid Arthritis	9.55	NA
	TREM1 Signaling	9.53	4.796
	B Cell Receptor Signaling	9.37	3.536
	Th1 Pathway	8.81	0.784
	iNOS Signaling	8.79	3.873
	IL-10 Signaling	8.7	NA
	NF-κB Signaling	8.65	3.212
	Production of Nitric Oxide and Reactive Oxygen Species in Macrophages	8.6	4.667
	Tec Kinase Signaling	7.99	3.024
	IL-6 Signaling	7.92	4.536
	Type I Diabetes Mellitus Signaling	7.9	3
	Role of Pattern Recognition Receptors in Recognition of Bacteria and Viruses	7.54	3.9
	Dendritic Cell Maturation	7.31	3.656
	Toll-like Receptor Signaling	7.13	3.873
	IL-15 Production	7.09	NA
