# Supplementary material for: A new molecular classification to drive precision treatment strategies in primary Sjögren’s syndrome
Source: Nat Commun. 2021 Jun 10;12:3523. doi: 10.1038/s41467-021-23472-7 (PMC8192578; doi:10.1038/s41467-021-23472-7)
Supplement: Supplementary file 6 — Supplementary Data 3 [file 41467_2021_23472_MOESM6_ESM.xlsx]

## Sheet: Significant SNPs in C1
Supplementary Data 3: Significant SNPs in C1. GWAS analysis was performed using Plink, an open-source whole genome association analysis toolset, using a logistical regression on 101 pSS from C1 cluster and 330 HV. Common SNPs between C1 and C3, and between C1 and C4 are highlighted in red and green, respectively.
SNP	CHR	BP	snp maf	P-value	ID nearest gene protein coding	HGNC nearest gene protein coding
rs9268220	chr6	32284340	0.148	5.03E-10	ENSG00000204296	C6orf10
rs2517576	chr6	30815035	0.161	3.69E-09	ENSG00000204580	DDR1
rs2734583	chr6	31505480	0.083	3.66E-17	ENSG00000198563	DDX39B
rs3130347	chr6	32134656	0.201	4.58E-09	ENSG00000241404	EGFL8
rs204991	chr6	32161366	0.167	8.43E-08	ENSG00000213654	GPSM3
rs3130473	chr6	31199208	0.241	5.12E-12	ENSG00000206344	HCG27
rs3130467	chr6	31187075	0.261	1.30E-10	ENSG00000206344	HCG27
rs2523544	chr6	31333562	0.164	5.25E-13	ENSG00000234745	HLA-B
rs2507997	chr6	31314781	0.224	2.73E-11	ENSG00000234745	HLA-B
rs2394895	chr6	31206979	0.214	9.16E-12	ENSG00000204525	HLA-C
rs9272219	chr6	32602269	0.288	1.93E-11	ENSG00000196735	HLA-DQA1
rs642093	chr6	32582075	0.227	2.25E-09	ENSG00000196735	HLA-DQA1
rs9271588	chr6	32590953	0.491	9.17E-08	ENSG00000196735	HLA-DQA1
rs9273363	chr6	32626272	0.262	2.83E-09	ENSG00000179344	HLA-DQB1
rs7749057	chr6	32448904	0.125	3.71E-10	ENSG00000204287	HLA-DRA
rs3129890	chr6	32414273	0.250	4.64E-10	ENSG00000204287	HLA-DRA
rs1041885	chr6	32412809	0.147	7.83E-09	ENSG00000204287	HLA-DRA
rs9269043	chr6	32438598	0.246	8.11E-09	ENSG00000204287	HLA-DRA
rs7195	chr6	32412539	0.367	6.36E-08	ENSG00000204287	HLA-DRA
rs1611133	chr6	29809382	0.196	8.50E-08	ENSG00000204632	HLA-G
rs3094112	chr6	30761734	0.220	2.16E-10	ENSG00000137331	IER3
rs3094122	chr6	30728360	0.224	3.07E-10	ENSG00000137331	IER3
rs6911628	chr6	30739846	0.272	2.25E-09	ENSG00000137331	IER3
rs2247056	chr6	31265490	0.205	2.48E-09	ENSG00000204525	LINC02571
rs3094228	chr6	31429927	0.177	2.49E-13	ENSG00000204516	MICB
rs1144708	chr6	31710020	0.362	6.79E-08	ENSG00000255152	MSH5-SAPCD1
rs3132935	chr6	32171075	0.193	2.03E-09	ENSG00000204301	NOTCH4
rs7751896	chr6	32255410	0.237	2.26E-09	ENSG00000204301	NOTCH4
rs887468	chr6	31141523	0.243	5.53E-11	ENSG00000204531	POU5F1
rs3115663	chr6	31601843	0.146	7.33E-13	ENSG00000204469	PRRC2A
kgp8226585	chr6	32813768	0.067	3.72E-10	ENSG00000240065	PSMB9
rs3094220	chr6	31082987	0.187	2.06E-10	ENSG00000204540	PSORS1C1
rs3095151	chr6	30900150	0.155	2.15E-09	ENSG00000196260	SFTA2
rs3132584	chr6	30688427	0.177	7.12E-10	ENSG00000196230	TUBB

## Sheet: Significant SNPs in C3 
Supplementary Data 3: Significant SNPs in C2. GWAS analysis was performed using Plink, an open-source whole genome association analysis toolset, using a logistical regression on 88 pSS from C2 cluster and 330 HV. Common SNP between C3 and C1 is highlighted in red.
SNP	CHR	BP	snp maf	P-value	ID nearest gene protein coding	HGNC nearest gene protein coding
rs9271588	chr6	32590953	0.4911	3.24E-09	ENSG00000196735	HLA-DQA1
rs2734583	chr6	31505480	0.0825	4.69E-09	ENSG00000198563	DDX39B
rs7763262	chr6	32424882	0.2803	4.97E-09	ENSG00000204287	HLA-DRA
rs7754768	chr6	32420179	0.3797	8.30E-09	ENSG00000204287	HLA-DRA
rs2076529	chr6	32363955	0.4364	6.41E-08	ENSG00000204290	BTNL2
rs2524074	chr6	31244021	0.2584	9.44E-08	ENSG00000204525	HLA-C

## Sheet: Significant SNPs in C4
Supplementary Data 3: Significant SNPs in C4. GWAS analysis was performed using Plink, an open-source whole genome association analysis toolset, using a logistical regression on 38 pSS from C2 cluster and 330 HV. Common SNP between C4 and C1 is highlighted in green.
SNP	CHR	BP	snp maf	P-value	ID nearest gene protein coding	HGNC nearest gene protein coding
rs2247056	chr6	31265490	0.205	5.92E-08	ENSG00000204525	LINC02571
