# Supplementary material for: A new molecular classification to drive precision treatment strategies in primary Sjögren’s syndrome
Source: Nat Commun. 2021 Jun 10;12:3523. doi: 10.1038/s41467-021-23472-7 (PMC8192578; doi:10.1038/s41467-021-23472-7)
Supplement: Supplementary file 7 — Supplementary Data 4 [file 41467_2021_23472_MOESM7_ESM.xlsx]

## Sheet: Supplementary Data 4
Supplementary Data 4: IFNα association with ESSDAI domains. Distribution of ESSDAI domains (Glandular, Articular, Cutaneous, Respiratory, Renal, Muscular, Peripheral nervous, Central nervous system, Hematological, Biological) was perfomed on 78 pSS patients according to IFNα status. A patient was IFN high (hi-IFNα) if his concentration of IFNα was above the limit of quantification (49.20 fg/mL) a…
		hi-IFNα (*)	lo-IFNα (*)	p-value
		(n = 42)	(n = 36)
Glandular	n (%)	9 (21)	5 (14)	0.555
Articular	n (%)	14 (33)	12 (33)	1
Cutaneous	n (%)	3 (7.1)	0 (0)	0.245
Respiratory	n (%)	4 (9.5)	4 (11)	1
Renal	n (%)	2 (4.8)	0 (0)	0.496
Muscular	n (%)	0 (0)	0 (0)	-
Peripheral nervous	n (%)	3 (7.1)	4 (11)	0.697
Central nervous system	n (%)	1 (2.4)	1 (2.8)	1
Hematological	n (%)	11 (26)	1 (2.8)	0.004
Biological	n (%)	22 (52)	7 (19)	0.004
n: number of patients with available information
Statistical tests performed: Fisher-exact test of independence for categorial variable
(*) The threshold has been fixed at the lower limit of quantification value (49,20 fg/mL).
