# Supplementary material for: A new molecular classification to drive precision treatment strategies in primary Sjögren’s syndrome
Source: Nat Commun. 2021 Jun 10;12:3523. doi: 10.1038/s41467-021-23472-7 (PMC8192578; doi:10.1038/s41467-021-23472-7)
Supplement: Supplementary file 8 — Supplementary Data 5 [file 41467_2021_23472_MOESM8_ESM.xlsx]

## Sheet: Supplementary Data 5
Supplementary Data 5: Diease-specific characteristics by clusters. ESSDAI, ESSPRI and pSS main clinical characteristics were only assessed in expert centers (Barcelona, Brest, Cordoba, Geneva, Hannover, Leuven, Milano, Porto and Szeged) in a subset of 193 (C1: 70, C2: 52, C3: 44, C4: 27) of the 304 pSS studied patients. Statistical significance was determined by Kruskal-Wallis test for numeric va…
			C1 (N=70)	C2 (N=52)	C3 (N=44)	C4 (N=27)	p-value
ESSDAI		n	70	52	44	27	0.10
		Mean ± SD	5.029 ± 5.959	3.731 ± 4.594	4.227 ± 4.017	6.370 ± 6.828
Clinical ESSDAI		n	70	52	44	27	0.12
		Mean ± SD	4.586 ± 6.344	4.077 ± 5.284	4.000 ± 4.000	6.630 ± 6.879
ESSDAI component
Constitutional symptoms		n	70	52	44	27	0.80
	Low	n (%)	3 (4.29)	4 (7.69)	2 (4.55)	1 (3.70)
Lymphadenopathy		n	70	52	44	27	0.80
	Low	n (%)	5 (7.14)	2 (3.85)	3 (6.82)	2 (7.41)
	Moderate	n (%)	2 (2.86)	-	1 (2.27)	1 (3.70)
	High	n (%)	-	-	1 (2.27)	-
Glandular		n	70	52	44	27	0.60
	Low	n (%)	7 (10.00)	5 (9.62)	7 (15.91)	3 (11.11)
	Moderate	n (%)	4 (5.71)	-	3 (6.82)	1 (3.70)
Articular		n	70	52	44	27	0.70
	Low	n (%)	15 (21.43)	11 (21.15)	10 (22.73)	10 (37.04)
	Moderate	n (%)	1 (1.43)	1 (1.92)	1 (2.27)	1 (3.70)
Cutaneous		n	70	52	44	27	0.017
	Low	n (%)	1 (1.43)	-	2 (4.55)	3 (11.11)
	Moderate	n (%)	6 (8.57)	-	-	1 (3.70)
	High	n (%)	1 (1.43)	-	-	1 (3.70)
Respiratory		n	70	52	44	27	0.037
	Low	n (%)	6 (8.57)	5 (9.62)	-	1 (3.70)
	Moderate	n (%)	-	3 (5.77)	-	-
Renal		n	70	52	44	27	0.60
	Low	n (%)	1 (1.43)	1 (1.92)	-	2 (7.41)
	Moderate	n (%)	1 (1.43)	1 (1.92)	-	-
	High	n (%)	1 (1.43)	1 (1.92)	-	-
Muscular		n	70	52	44	27	0.30
	Low	n (%)	-	-	1 (2.27)	-
	Moderate	n (%)	-	-	1 (2.27)	-
Hematological		n	70	52	44	27	0.005
	Low	n (%)	17 (24.29)	1 (1.92)	12 (27.27)	4 (14.81)
	Moderate	n (%)	2 (2.86)	-	2 (4.55)	2 (7.41)
Biological		n	70	52	44	27	<0.001
	Low	n (%)	21 (30.00)	6 (11.54)	13 (29.55)	7 (25.93)
	Moderate	n (%)	21 (30.00)	5 (9.62)	7 (15.91)	1 (3.70)
ESSPRI score		n	56	43	30	21	0.87
		Mean ± SD	4.833 ± 2.460	5.031 ± 2.429	5.300 ± 2.703	4.937 ± 1.803
VAS - dryness		n	56	43	30	21	0.70
		Mean ± SD	5.839 ± 2.872	5.465 ± 2.271	5.767 ± 2.223	5.476 ± 2.379
VAS – pain		n	56	43	30	21	0.30
		Mean ± SD	3.536 ± 2.841	4.465 ± 2.848	4.733 ± 3.362	4.095 ± 2.587
VAS – fatigue		n	56	43	30	21	>0.90
		Mean ± SD	5.125 ± 3.051	5.163 ± 3.147	5.400 ± 3.223	5.238 ± 2.343
Salivary flow lower 1.5		n	33	28	17	15	>0.90
		Mean ± SD	11.242 ± 0.435	11.179 ± 0.390	11.176 ± 0.393	11.200 ± 0.414
Schirmer test lower < 5 mm		n	61	47	38	22	0.50
	Yes	n (%)	47 (77.05)	39 (82.98)	34 (89.47)	18 (81.82)
Rose bengale or positive		n	8	12	7	3	0.30
	Yes	n (%)	2 (25.00)	7 (58.33)	5 (71.43)	2 (66.67)
Sand		n	65	48	35	25	0.40
	Yes	n (%)	48 (73.85)	40 (83.33)	30 (85.71)	18 (72.00)
Scintigraphy positive		n	15	13	14	2	0.20
	Yes	n (%)	9 (60.00)	8 (61.54)	11 (78.57)	-
Sialography positive		n	8	6	5	2	0.50
	Yes	n (%)	3 (37.50)	2 (33.33)	3 (60.00)	-
Swallowing disturbance		n	69	49	40	26	0.60
	Yes	n (%)	41 (59.42)	29 (59.18)	20 (50.00)	12 (46.15)
Swollen glands		n	70	52	41	27	0.50
	Yes	n (%)	18 (25.71)	10 (19.23)	13 (31.71)	5 (18.52)
Use of tear substitutes		n	70	52	40	26	0.11
	Yes	n (%)	47 (67.14)	35 (67.31)	30 (75.00)	12 (46.15)
Statistics presented: n (%); median (IQR)
Statistical tests performed: Fsher's exact test of independence; Kruskal-Wallis test
