# Supplementary material for: A new molecular classification to drive precision treatment strategies in primary Sjögren’s syndrome
Source: Nat Commun. 2021 Jun 10;12:3523. doi: 10.1038/s41467-021-23472-7 (PMC8192578; doi:10.1038/s41467-021-23472-7)
Supplement: Supplementary file 9 — Supplementary Data 6 [file 41467_2021_23472_MOESM9_ESM.xlsx]

## Sheet: Supplementary Data 6
Supplementary Data 6: Anti-SSA antibody association with ESSDAI and ESSPRI in C2. Distribution of ESSDAI and ESSPRI performed on 52 and 43 pSS patients respectively following the anti-SSA antibody status. ESSPRI is the mean of three components (Pain, Fatigue and Dryness). Statistical significance was determined by a two-sided Wilcoxon rank-sum test. The statistics presented are median and interqu…
		Anti-SSA -	Anti-SSA +	p-value
ESSPRI	n	18	25
	median (IQR)	6.67 (6.00, 7.67)	3.67 (2.33, 5.33)	<0.001
Dryness	n	18	25
	median (IQR)	7 (6, 8)	4 (4, 6)	0.001
Fatigue	n	18	25
	median (IQR)	7 (6, 9)	3 (1, 5)	<0.001
Pain	n	18	25
	median (IQR)	6 (5, 8)	4 (0, 6)	0.001
ESSDAI	n	13	33
	median (IQR)	2 (0, 7)	2 (0, 6)	>0.9
Statistics presented: n; median (IQR)
Statistical tests performed: Wilcoxon rank-sum test
