# Supplementary material for: A new molecular classification to drive precision treatment strategies in primary Sjögren’s syndrome
Source: Nat Commun. 2021 Jun 10;12:3523. doi: 10.1038/s41467-021-23472-7 (PMC8192578; doi:10.1038/s41467-021-23472-7)
Supplement: Supplementary file 10 — Supplementary Data 7 [file 41467_2021_23472_MOESM10_ESM.xlsx]

## Sheet: Supplementary Data 7
Supplementary Data 7: Patient clinical characteristics by cluster. Distribution of clinical characteritics performed on 304 pSS patients (C1: 101, C2: 77, C3: 88, C4: 38). Statistical significance was determined by Kruskal-Wallis test for numerical variables and by Fisher's exact test for categorical variables. The statistics presented are median and interquartile range (IQR) for continous values…
			C1 (N=101)	C2 (N=77)	C3 (N=88)	C4 (N=38)	p-value
Demography and diagnosis
Age, years		n	101	77	88	38	0.10
		Mean ± SD	57.327 ± 13.705	58.805 ± 13.688	57.250 ± 12.032	63.105 ± 14.790
Gender		n	101	77	88	38	0.70
	Female	n (%)	96 (95.05)	71 (92.21)	81 (92.05)	34 (89.47)
Ethnic origin		n	101	77	88	38	0.60
	Asian	n (%)	-	1 (1.30)	1 (1.14)	-
	Black/African American	n (%)	-	-	1 (1.14)	-
	Caucasian/White	n (%)	101 (100.00)	74 (96.10)	85 (96.59)	38 (100.00)
Age at onset, years		n	101	76	88	37	0.071
		Mean ± SD	45.663 ± 14.475	50.428 ± 14.532	47.606 ± 12.687	51.739 ± 16.053
Disease duration, years		n	101	76	88	37	0.029
		Mean ± SD	12.247 ± 8.921	8.965 ± 7.336	10.183 ± 7.210	12.625 ± 8.524
General symptoms and inflammation
Fever		n	101	77	88	37	0.4
	Yes	n (%)	1 (0.99)	4 (5.19)	4 (4.55)	1 (2.70)
Abnormal inflammatory indexes		n	100	77	87	38	0.003
	Past	n (%)	28 (28.00)	13 (16.88)	20 (22.99)	12 (31.58)
	Present	n (%)	35 (35.00)	11 (14.29)	22 (25.29)	10 (26.32)
Hypergammabulinemia		n	97	73	86	38	<0.001
	Past	n (%)	23 (23.71)	8 (10.96)	9 (10.47)	3 (7.89)
	Present	n (%)	44 (45.36)	10 (13.70)	41 (47.67)	7 (18.42)
PGA		n	94	71	85	36	0.092
		Mean ± SD	27.245 ± 20.535	22.718 ± 17.698	23.212 ± 18.766	31.556 ± 20.646
General laboratory
Haemolytic Anemia		n	93	74	88	36	0.3
	Past	n (%)	7 (7.53)	2 (2.70)	3 (3.41)	4 (11.11)
	Present	n (%)	2 (2.15)	-	1 (1.14)	-
Reduced White Blood Cell Count		n	99	77	87	38	0.005
	Past	n (%)	21 (21.21)	7 (9.09)	17 (19.54)	6 (15.79)
	Present	n (%)	15 (15.15)	7 (9.09)	20 (22.99)	1 (2.63)
Reduced Platelet count		n	99	77	88	38	0.20
	Past	n (%)	6 (6.06)	4 (5.19)	-	1 (2.63)
	Present	n (%)	3 (3.03)	-	4 (4.55)	1 (2.63)
Reduced C3 levels		n	93	74	82	35	0.80
	Past	n (%)	13 (13.98)	5 (6.76)	11 (13.41)	4 (11.43)
	Present	n (%)	7 (7.53)	4 (5.41)	5 (6.10)	3 (8.57)
Reduced C4 levels		n	93	74	82	35	0.10
	Past	n (%)	13 (13.98)	3 (4.05)	9 (10.98)	4 (11.43)
	Present	n (%)	10 (10.75)	3 (4.05)	3 (3.66)	4 (11.43)
Vascular
Ischemic digital ulcers/Pitting scars		n	101	77	87	38
	Past	n (%)	1 (0.99)	1 (1.30)	-	2 (5.26)
	Present	n (%)	-	-	-	1 (2.63)
Gangrene of the fingers		n	101	77	88	38	-
	No	n (%)	101 (100.00)	77 (100.00)	88 (100.00)	38 (100.00)
History of Raynaud's phenomenon		n	96	76	85	37	0.70
	Yes	n (%)	31 (32.29)	22 (28.95)	23 (27.06)	14 (37.84)
Arterial/Venous thrombosis		n	84	69	64	34	0.50
	Past	n (%)	8 (9.52)	5 (7.25)	3 (4.69)	3 (8.82)
	Present	n (%)	-	-	1 (1.56)	1 (2.94)
History of recurrent miscarriage or pregnancy complications		n	89	75	82	36
	Yes	n (%)	9 (9.57)	6 (8.11)	10 (12.20)	2 (5.56)
Gastrointestinal
History of esophageal reflux disease		n	94	77	82	37	0.11
	Yes	n (%)	16 (17.02)	17 (22.08)	23 (28.05)	13 (35.14)
Oesophageal dismotility		n	53	60	45	26	0.40
	Yes	n (%)	1 (1.89)	4 (6.67)	4 (8.89)	1 (3.85)
Abnormal liver function tests		n	98	75	86	37	0.40
	Past	n (%)	9 (9.18)	3 (4.00)	7 (8.14)	6 (16.22)
	Present	n (%)	1 (1.02)	2 (2.67)	2 (2.33)	-
Skin and mucosa
Cutaneous Lupus, active		n	100	77	86	37	0.055
	Past	n (%)	7 (7.00)	3 (3.90)	10 (11.63)	1 (2.70)
	Present	n (%)	1 (1.00)	-	4 (4.65)	-
Cutaneous Lupus, chronic		n	99	77	86	38	0.5
	Past	n (%)	4 (4.04)	-	2 (2.33)	2 (5.26)
	Present	n (%)	1 (1.01)	-	1 (1.16)	-
Aphtous ulcers		n	100	77	87	36	0.2
	Past	n (%)	19 (19.00)	7 (9.09)	15 (17.24)	5 (13.89)
	Present	n (%)	3 (3.00)	6 (7.79)	3 (3.45)	-
Photosensitivity		n	98	77	80	38	0.10
	Past	n (%)	10 (10.20)	4 (5.19)	4 (5.00)	-
	Present	n (%)	17 (17.35)	13 (16.88)	22 (27.50)	5 (13.16)
Calcinosis cutis		n	100	76	86	38	>0.90
	Yes	n (%)	3 (3.00)	2 (2.63)	3 (3.49)	1 (2.63)
Skin fibrosis		n	101	77	87	38	0.40
	Present	n (%)	-	1 (1.30)	-	-
Puffy fingers		n	101	77	87	38	0.20
	Past	n (%)	3 (2.97)	1 (1.30)	1 (1.15)	-
	Present	n (%)	5 (4.95)	1 (1.30)	-	2 (5.26)
Telangectasia		n	99	77	87	38	0.13
	Yes	n (%)	8 (8.08)	2 (2.60)	7 (8.05)	-
Subcutaneous nodules		n	100	77	85	38	0.091
	Past	n (%)	4 (4.00)	-	1 (1.18)	1 (2.63)
	Present	n (%)	-	-	-	1 (2.63)
Sicca syndrome		n	100	77	88	38	0.30
	Yes	n (%)	93 (93.00)	71 (92.21)	85 (96.59)	33 (86.84)
Heart
Pericarditis		n	74	64	59	30	0.50
	Past	n (%)	5 (6.76)	1 (1.56)	3 (5.08)	2 (6.67)
Pulmonary hypertension on Echo		n	45	45	44	22	0.029
	Past	n (%)	-	-	1 (2.27)	2 (9.09)
	Present	n (%)	-	-	-	1 (4.55)
Pulmonary arterial hypertension by right-heart catheterization		n	24	22	17	12	-
	No	n (%)	24 (100.00)	22 (100.00)	17 (100.00)	12 (100.00)
Hypertension		n	101	77	88	38	0.40
	Yes	n (%)	34 (33.66)	23 (29.87)	27 (30.68)	17 (44.74)
Arrythmia		n	62	64	57	27	0.30
	Past	n (%)	1 (1.61)	2 (3.13)	1 (1.75)	3 (11.11)
	Present	n (%)	2 (3.23)	3 (4.69)	4 (7.02)	2 (7.41)
Valve lesions		n	52	54	52	26	0.30
	Yes	n (%)	2 (3.85)	1 (1.85)	4 (7.69)	3 (11.54)
Lung
Basilar crackles		n	98	75	88	36	0.017
	Yes	n (%)	3 (3.06)	6 (8.00)	-	-
Pleural effusions		n	80	71	63	30	0.50
	Past	n (%)	5 (6.25)	1 (1.41)	2 (3.17)	1 (3.33)
Pulmonary fibrosis		n	58	58	51	26	0.032
	Yes	n (%)	2 (3.45)	7 (12.07)	-	3 (11.54)
Functional ventilatory restriction		n	42	46	35	23	0.20
	Yes	n (%)	3 (7.14)	4 (8.70)	-	3 (13.04)
Worsening lung function		n	42	44	30	22	0.13
	Yes	n (%)	-	2 (4.55)	-	2 (9.09)
Muscle skeletal
Arthritis		n	98	77	86	38	0.016
	Past	n (%)	39 (39.80)	18 (23.38)	20 (23.26)	12 (31.58)
	Present	n (%)	2 (2.04)	3 (3.90)	4 (4.65)	5 (13.16)
Erosive arthritis		n	81	75	67	35	0.50
	Yes	n (%)	1 (1.23)	2 (2.67)	-	1 (2.86)
Muscle weakness		n	99	76	87	37	0.20
	Past	n (%)	10 (10.10)	10 (13.16)	3 (3.45)	1 (2.70)
	Present	n (%)	8 (8.08)	6 (7.89)	4 (4.60)	2 (5.41)
Evidence of inflammatory myopathy		n	72	68	62	29	0.60
	Yes	n (%)	2 (2.78)	3 (4.41)	3 (4.84)	-
Kidney
Abnormal Creatinine		n	98	77	88	38	<0.009
	Past	n (%)	10 (10.20)	4 (5.19)	-	2 (5.26)
	Present	n (%)	5 (5.10)	2 (2.60)	7 (7.95)	6 (15.79)
Abnormal urine analysis		n	90	63	84	31	0.30
	Past	n (%)	8 (8.89)	2 (3.17)	5 (5.95)	1 (3.23)
	Present	n (%)	7 (7.78)	3 (4.76)	1 (1.19)	1 (3.23)
Urine proteins		n	77	55	78	28	0.50
	Past	n (%)	9 (11.69)	2 (3.64)	5 (6.41)	1 (3.57)
	Present	n (%)	3 (3.90)	1 (1.82)	1 (1.28)	1 (3.57)
Proteinuria		n	65	58	56	25	0.093
	Moderate	n (%)	5 (7.69)	2 (3.45)	1 (1.79)	3 (12.00)
	Past	n (%)	5 (7.69)	-	3 (5.36)	-
Biopsy proven nephritis		n	43	34	34	23	>0.90
	Yes	n (%)	3 (6.98)	2 (5.88)	3 (8.82)	2 (8.70)
Abnormal lipid profile		n	90	63	82	30	0.40
	Past	n (%)	21 (23.33)	6 (9.52)	12 (14.63)	7 (23.33)
	Present	n (%)	17 (18.89)	15 (23.81)	17 (20.73)	5 (16.67)
Nervous system
Involvement of the CNS		n	98	75	86	37	0.60
	Past	n (%)	5 (5.10)	1 (1.33)	1 (1.16)	2 (5.41)
	Present	n (%)	1 (1.02)	1 (1.33)	2 (2.33)	1 (2.70)
Involvement of the PNS		n	68	70	64	27	0.10
	Past	n (%)	5 (7.35)	1 (1.43)	2 (3.13)	2 (7.41)
	Present	n (%)	4 (5.88)	6 (8.57)	5 (7.81)	6 (22.22)
Treatment
Current use of Antimalarials		n	101	77	88	38	0.002
	Yes	n (%)	33 (32.67)	42 (54.55)	24 (27.27)	15 (39.47)
Current use of Immunosuppressants		n	101	77	88	38	<0.001
	Yes	n (%)	17 (16.83)	14 (18.18)	7 (7.95)	15 (39.47)
Current use of biologicals		n	101	77	88	38	-
	No	n (%)	101 (100.00)	77 (100.00)	88 (100.00)	38 (100.00)
Current use of steroids		n	101	77	88	38	<0.001
	Yes	n (%)	23 (22.77)	14 (18.18)	10 (11.36)	23 (60.53)
Current use of systemic antibiotics		n	101	77	88	38	0.60
	Yes	n (%)	3 (2.97)	1 (1.30)	2 (2.27)	2 (5.26)
Comorbidities
Abdominal pain		n	100	77	88	38
	Yes	n (%)	14 (14.00)	13 (16.88)	14 (15.91)	5 (13.16)	>0.90
Arrythmia		n	-	-	-	-
	Yes	n (%)	-	-	-	-	-
Asthma		n	101	77	87	38	0.90
	Yes	n (%)	8 (7.92)	5 (6.49)	8 (9.20)	2 (5.26)
Atopic dermatitis		n	99	77	83	37	0.12
	Yes	n (%)	5 (5.05)	-	6 (7.23)	1 (2.70)
Autoimmune Cholangitis		n	99	77	88	37	>0.90
	Yes	n (%)	1 (1.01)	1 (1.30)	1 (1.14)	-
Chronic Infections		n	101	77	88	38	0.90
	Yes	n (%)	1 (0.99)	2 (2.60)	2 (2.27)	1 (2.63)
Chronic Obstructive Pulmonary Disease		n	99	76	86	38	0.016
	Yes	n (%)	3 (3.03)	3 (3.95)	1 (1.16)	5 (13.16)
Cigarette Smoking		n	92	75	84	37	0.60
	Yes	n (%)	6 (6.52)	8 (10.67)	10 (11.90)	5 (13.51)
Coeliac disease		n	98	74	86	37	0.20
	Yes	n (%)	-	3 (4.05)	2 (2.33)	-
Coronary artery disease		n	101	76	87	38	0.002
	Yes	n (%)	1 (0.99)	2 (2.63)	5 (5.75)	6 (15.79)
Diabetes		n	101	77	88	38	0.50
	Yes	n (%)	1 (0.99)	2 (2.60)	3 (3.41)	2 (5.26)
Diarrhea (recurrent)		n	100	77	88	38	>0.90
	Yes	n (%)	11 (11.00)	9 (11.69)	10 (11.36)	4 (10.53)
Dyslipidemia		n	96	69	86	34	>0.90
	Yes	n (%)	21 (21.88)	18 (26.09)	20 (23.26)	9 (26.47)
History of Cancer		n	101	77	88	38	0.028
	Yes	n (%)	7 (6.93)	4 (5.19)	7 (7.95)	8 (21.05)
Hypertension		n	-	-	-	-	-
	Yes	n (%)	-	-	-	-
Inflammatory Bowel Disease		n	101	77	88	38	0.70
	Yes	n (%)	1 (0.99)	-	1 (1.14)	-
Inherited Anemia		n	101	77	88	38	0.60
	Yes	n (%)	1 (0.99)	-	-	-
Obesity (BMI >= 30)		n	96	76	84	36	0.10
	Yes	n (%)	17 (17.71)	5 (6.58)	8 (9.52)	3 (8.33)
Primary Biliary Cirrhosis		n	99	77	88	38	0.40
	Yes	n (%)	-	1 (1.30)	2 (2.27)	-
Psoriasis		n	100	77	86	38	0.60
	Yes	n (%)	2 (2.00)	1 (1.30)	3 (3.49)	2 (5.26)
Reflux disease		n	-	-	-	-	-
	Yes	n (%)	-	-	-	-
Statin use		n	100	75	88	38	0.90
	Yes	n (%)	17 (17.00)	10 (13.33)	12 (13.64)	6 (15.79)
Steroid use		n	-	-	-	-	-
	Yes	n (%)	-	-	-	-
Stipsis/Constipation		n	99	77	87	38	0.80
	Yes	n (%)	16 (16.16)	15 (19.48)	13 (14.94)	5 (13.16)
Thyroiditis		n	99	77	86	38	0.50
	Yes	n (%)	13 (13.13)	12 (15.58)	18 (20.93)	7 (18.42)
Statistics presented: n (%); median (IQR)
Statistical tests performed: Fisher's exact test of independence; Kruskal-Wallis test
