# Supplementary material for: A new molecular classification to drive precision treatment strategies in primary Sjögren’s syndrome
Source: Nat Commun. 2021 Jun 10;12:3523. doi: 10.1038/s41467-021-23472-7 (PMC8192578; doi:10.1038/s41467-021-23472-7)
Supplement: Supplementary file 11 — Supplementary Data 8 [file 41467_2021_23472_MOESM11_ESM.xlsx]

## Sheet: Supplementary Data 8
Supplementary Data 8: Descriptive statistics of autoantibody expression in the different clusters. Statistical significance was determined by Kruskal-Wallis test for numeric variables and Pearson's Chi-squared test for categorical variables. The statistics presented are median and interquartile range (IQR) for continous values and numbers and percentages for categorical values.
	N	C1, N = 1011	C2, N = 771	C3, N = 881	C4, N = 381	Control, N = 3301	p-value2
ENA_scale	633						<0.001
0		1 (1.0%)	25 (32%)	3 (3.4%)	9 (24%)	320 (97%)
1		3 (3.0%)	13 (17%)	5 (5.7%)	2 (5.3%)	10 (3.0%)
2		4 (4.0%)	3 (3.9%)	3 (3.4%)	0 (0%)	0 (0%)
3		36 (36%)	25 (32%)	31 (35%)	17 (45%)	0 (0%)
4		56 (56%)	11 (14%)	46 (52%)	10 (26%)	0 (0%)
MD		1	0	0	0	0
Anti-SSA_scale	623						<0.001
0		1 (1.0%)	21 (27.3%)	1 (1.1%)	7 (18.4%)	330 (100%)
1		1 (1.0%)	2 (2.6%)	1 (1.1%)	1 (2.6%)	0 (0%)
2		3 (3.0%)	8 (10%)	1 (1.1%)	0 (0%)	0 (0%)
3		20 (20%)	15 (19%)	18 (20%)	6 (16%)	0 (0%)
4		75 (75%)	26 (34%)	65 (74%)	21 (55%)	0 (0%)
MD		1	5	2	3	0
Anti-SSA52_scale	632						<0.001
0		6 (6.1%)	35 (45%)	8 (9.1%)	10 (26%)	330 (100%)
1		3 (3.0%)	1 (1.3%)	1 (1.1%)	1 (2.6%)	0 (0%)
2		3 (3.0%)	5 (6.5%)	2 (2.3%)	1 (2.6%)	0 (0%)
3		20 (20%)	14 (18%)	21 (24%)	8 (21%)	0 (0%)
4		67 (68%)	22 (29%)	56 (64%)	18 (47%)	0 (0%)
MD		2	0	0	0	0
Anti-SSA60_scale	632						<0.001
0		3 (3.0%)	38 (49%)	6 (6.8%)	13 (34%)	330 (100%)
1		1 (1.0%)	1 (1.3%)	1 (1.1%)	2 (5.3%)	0 (0%)
2		1 (1.0%)	2 (2.6%)	1 (1.1%)	0 (0%)	0 (0%)
3		25 (25%)	15 (19%)	23 (26%)	8 (21%)	0 (0%)
4		69 (70%)	21 (27%)	57 (65%)	15 (39%)	0 (0%)
MD		2	0	0	0	0
Anti-SSB_scale	633						<0.001
0		39 (39%)	65 (84%)	48 (55%)	27 (71%)	330 (100%)
1		2 (2.0%)	3 (3.9%)	4 (4.5%)	0 (0%)	0 (0%)
2		7 (7.0%)	4 (5.2%)	7 (8.0%)	3 (7.9%)	0 (0%)
3		28 (28%)	3 (3.9%)	18 (20%)	5 (13%)	0 (0%)
4		24 (24%)	2 (2.6%)	11 (12%)	3 (7.9%)	0 (0%)
MD		1	0	0	0	0
RF_scale	634						<0.001
0		41 (41%)	58 (75%)	45 (51%)	24 (63%)	325 (98%)
1		16 (16%)	5 (6.5%)	10 (11%)	2 (5.3%)	1 (0.3%)
2		16 (16%)	4 (5.2%)	12 (14%)	3 (7.9%)	2 (0.6%)
3		22 (22%)	6 (7.8%)	15 (17%)	5 (13%)	2 (0.6%)
4		6 (5.9%)	4 (5.2%)	6 (6.8%)	4 (11%)	0 (0%)
MD		0	0	0	0	0
Anti-dsDNA	633						<0.001
Negative		97 (97%)	76 (99%)	83 (94%)	37 (97%)	330 (100%)
Positive		3 (3.0%)	1 (1.3%)	5 (5.7%)	1 (2.6%)	0 (0%)
MD		1	0	0	0	0
Anti-CCP	633						0.005
Negative		99 (99%)	74 (96%)	86 (98%)	34 (89%)	327 (99%)
Positive		1 (1.0%)	3 (3.9%)	2 (2.3%)	4 (11%)	3 (0.9%)
MD		1	0	0	0	0
Complement C3 (g/L)	634	0.86 (0.55, 1.16)	0.78 (0.57, 1.16)	0.74 (0.47, 1.07)	0.95 (0.77, 1.10)	0.84 (0.58, 1.10)	0.3
MD		0	0	0	0	0
Complement C4 (g/L)	634	0.13 (0.08, 0.17)	0.13 (0.10, 0.19)	0.13 (0.08, 0.19)	0.14 (0.10, 0.18)	0.16 (0.11, 0.21)	0.003
MD		0	0	0	0	0
cFLC (mg/L)	380	35 (24, 44)	22 (18, 28)	25 (17, 38)	20 (16, 22)	17 (13, 21)	<0.001
MD		46	35	40	26	107
Lambda chains (mg/L)	630	16 (12, 20)	11 (8, 14)	15 (11, 21)	13 (9, 18)	9 (7, 12)	<0.001
MD		1	1	0	0	2
Kappa chains (mg/L)	629	21 (14, 32)	13 (9, 17)	17 (12, 26)	15 (8, 22)	11 (8, 14)	<0.001
MD		1	1	0	0	3
1 n (%); Median (IQR)
2 Pearson's Chi-squared test; Kruskal-Wallis rank sum test
cFLC: circulating free light chains; ENA: Extractable nuclear antigen antibodies; MD: Missing data; RF: rheumatoid factor; CCP: Cyclic citrullinated peptide antibodies; dsDNA: double stranded DNA antibodies

## Sheet: Informations
	denomination	cut-off	1 (low)	2 (medium)	3 (elevated)	4 (high)	Technology	Provider	Note
ENA (AU/mL)	mix SSA+SSB+Sm+U1+Scl70+Jo1	≥1	1<AU/ml<2	2<AU/ml<3	3<AU/ml<10	10<AU/ml	CLIA	IDS-Isys	Scale: 0: negative; 1: low; 2: medium; 3: elevated; 4: high
SSA (AU/mL)	anti-SSA/Ro 52+60	≥10	10<AU/ml<20	20<AU/ml<50	50<AU/ml<640	640<AU/ml	CLIA	IDS-Isys	Scale: 0: negative; 1: low; 2: medium; 3: elevated; 4: high
SSA-52 (AU/mL)	anti-SSA/Ro 52 (tested if SSA 52+60 pos)	≥10	10<AU/ml<20	20<AU/ml<50	50<AU/ml<640	640<AU/ml	CLIA	IDS-Isys	Scale: 0: negative; 1: low; 2: medium; 3: elevated; 4: high
SSA-60 (AU/mL)	anti-SSA/Ro 60 (tested if SSA 52+60 pos)	≥10	10<AU/ml<20	20<AU/ml<50	50<AU/ml<640	640<AU/ml	CLIA	IDS-Isys	Scale: 0: negative; 1: low; 2: medium; 3: elevated; 4: high
SSB (AU/mL)	anti-SSB/La	≥10	10<AU/ml<20	20<AU/ml<50	50<AU/ml<640	640<AU/ml	CLIA	IDS-Isys	Scale: 0: negative; 1: low; 2: medium; 3: elevated; 4: high
RF (AU/mL)	Rheumatoid factor (human IgG)	≥20	20<AU/ml<30	30<AU/ml<50	50<AU/ml<200	200<AU/ml	Turbidimetry	The Binding site	Scale: 0: negative; 1: low; 2: medium; 3: elevated; 4: high
dsDNA (AU/mL)	anti-double stranded DNA	≥40					CLIA	IDS-Isys	Scale: 0: negative; 1: low; 2: medium; 3: elevated; 4: high
CCP (AU/mL)	anti-citrulinated peptide 2nd generation	≥10					CLIA	IDS-Isys	Scale: 0: negative; 1: low; 2: medium; 3: elevated; 4: high
C3c (g/L)	Complement fraction C3c	0.81-1.57 g/L					Turbidimetry	The Binding site
C4 (g/L)	Complement fraction C4	0.13-0.39 g/L					Turbidimetry	The Binding site
cFLC (mg.L)	polyclonal free light chains	7.93-35.78 mg/L					Turbidimetry	The Binding site
Lambda chains (mg.L)	Lambda free light chains	5.7-26.30 mg/L					Turbidimetry	The Binding site
Kappa chains (mg.L)	Kappa free light chains	3.3-19.40 mg/L					Turbidimetry	The Binding site
AU: Arbitrary Unit
