# Supplementary material for: A new molecular classification to drive precision treatment strategies in primary Sjögren’s syndrome
Source: Nat Commun. 2021 Jun 10;12:3523. doi: 10.1038/s41467-021-23472-7 (PMC8192578; doi:10.1038/s41467-021-23472-7)
Supplement: Supplementary file 12 — Supplementary Data 9 [file 41467_2021_23472_MOESM12_ESM.xlsx]

## Sheet: Supplementary Data 9
Supplementary Data 9: Probability table to belong to one of the 4 clusters assigned by the composite model for the 227 patients of the discovery set. The two columns Non-C4 and C4 prediction probabilities display the output of the first model, discriminating between C4 and all the other clusters. The columns C1, C2 and C3 prediction probabilities display the output of the second model, discrimina…
Patient ID	Non-C4 prediction probability	C4 prediction probability	C1 prediction probability	C2 prediction probability	C3 prediction probability	Predicted cluster	Expected cluster
32140213	0.973	0.027	0.494	0.249	0.257	C1	C1
32140214	0.368	0.632	N/A	N/A	N/A	C4	C1
32141654	0.973	0.027	0.471	0.268	0.261	C1	C1
32141706	0.973	0.027	0.494	0.249	0.257	C1	C1
32141773	0.947	0.053	0.465	0.263	0.272	C1	C1
32141775	0.973	0.027	0.316	0.247	0.437	C3	C3
32150034	0.821	0.179	0.266	0.485	0.249	C2	C2
32150069	0.925	0.075	0.268	0.483	0.249	C2	C2
32150091	0.973	0.027	0.291	0.286	0.424	C3	C3
32150099	0.960	0.040	0.256	0.491	0.253	C2	C2
32150113	0.973	0.027	0.238	0.470	0.292	C2	C2
32150118	0.973	0.027	0.238	0.470	0.292	C2	C2
32150123	0.941	0.059	0.243	0.466	0.291	C2	C2
32150150	0.973	0.027	0.255	0.251	0.494	C3	C3
32150152	0.973	0.027	0.430	0.265	0.305	C1	C1
32150155	0.973	0.027	0.264	0.248	0.488	C3	C3
32150159	0.973	0.027	0.291	0.239	0.470	C3	C3
32150164	0.973	0.027	0.454	0.268	0.278	C1	C1
32150170	0.941	0.059	0.482	0.255	0.264	C1	C1
32150175	0.973	0.027	0.255	0.251	0.494	C3	C3
32150182	0.973	0.027	0.266	0.247	0.487	C3	C3
32150231	0.267	0.733	N/A	N/A	N/A	C4	C4
32150234	0.973	0.027	0.284	0.270	0.446	C3	C3
32150236	0.973	0.027	0.291	0.239	0.470	C3	C3
32150254	0.973	0.027	0.255	0.251	0.494	C3	C3
32150257	0.973	0.027	0.255	0.251	0.494	C3	C3
32150258	0.973	0.027	0.256	0.491	0.253	C2	C2
32150263	0.863	0.137	0.262	0.487	0.251	C2	C2
32150271	0.973	0.027	0.301	0.235	0.464	C3	C3
32150274	0.973	0.027	0.250	0.495	0.255	C2	C2
32150279	0.973	0.027	0.278	0.477	0.245	C2	C2
32150280	0.973	0.027	0.247	0.489	0.264	C2	C2
32150283	0.973	0.027	0.487	0.245	0.268	C1	C1
32150284	0.973	0.027	0.479	0.256	0.265	C1	C1
32150288	0.973	0.027	0.238	0.470	0.292	C2	C2
32150292	0.947	0.053	0.494	0.249	0.257	C1	C1
32150300	0.973	0.027	0.372	0.227	0.402	C3	C1
32150307	0.941	0.059	0.459	0.259	0.283	C1	C1
32150462	0.973	0.027	0.494	0.249	0.257	C1	C1
32150684	0.973	0.027	0.237	0.470	0.293	C2	C2
32150690	0.973	0.027	0.277	0.273	0.450	C3	C3
32150696	0.927	0.073	0.253	0.476	0.272	C2	C2
32150744	0.050	0.950	N/A	N/A	N/A	C4	C4
32150751	0.973	0.027	0.494	0.249	0.257	C1	C1
32150754	0.050	0.950	N/A	N/A	N/A	C4	C4
32150767	0.973	0.027	0.262	0.407	0.331	C2	C2
32150831	0.960	0.040	0.293	0.448	0.259	C2	C2
32150847	0.050	0.950	N/A	N/A	N/A	C4	C4
32150851	0.973	0.027	0.436	0.287	0.277	C1	C1
32150878	0.925	0.075	0.279	0.460	0.261	C2	C2
32150956	0.973	0.027	0.359	0.288	0.353	C1	C3
32150968	0.973	0.027	0.301	0.235	0.464	C3	C3
32150980	0.973	0.027	0.465	0.263	0.272	C1	C1
32150983	0.973	0.027	0.255	0.251	0.494	C3	C3
32151025	0.973	0.027	0.301	0.235	0.464	C3	C3
32151028	0.973	0.027	0.301	0.235	0.464	C3	C3
32151032	0.941	0.059	0.494	0.249	0.257	C1	C1
32151033	0.973	0.027	0.472	0.252	0.276	C1	C1
32151034	0.973	0.027	0.264	0.248	0.488	C3	C3
32151039	0.973	0.027	0.255	0.251	0.494	C3	C3
32151042	0.941	0.059	0.247	0.489	0.264	C2	C2
32151087	0.973	0.027	0.388	0.248	0.364	C1	C1
32151096	0.486	0.514	N/A	N/A	N/A	C4	C4
32151111	0.973	0.027	0.247	0.489	0.264	C2	C2
32151115	0.973	0.027	0.443	0.283	0.274	C1	C1
32151117	0.973	0.027	0.465	0.263	0.272	C1	C1
32151118	0.927	0.073	0.294	0.430	0.276	C2	C2
32151122	0.050	0.950	N/A	N/A	N/A	C4	C4
32151124	0.973	0.027	0.280	0.260	0.460	C3	C3
32151125	0.973	0.027	0.480	0.241	0.279	C1	C1
32151126	0.140	0.860	N/A	N/A	N/A	C4	C4
32151135	0.050	0.950	N/A	N/A	N/A	C4	C4
32151174	0.973	0.027	0.277	0.243	0.479	C3	C3
32151175	0.973	0.027	0.255	0.251	0.494	C3	C3
32151177	0.973	0.027	0.264	0.248	0.488	C3	C3
32151179	0.973	0.027	0.332	0.260	0.408	C3	C3
32151182	0.973	0.027	0.305	0.326	0.369	C3	C3
32151184	0.973	0.027	0.316	0.247	0.437	C3	C3
32151186	0.973	0.027	0.434	0.245	0.321	C1	C1
32151187	0.973	0.027	0.390	0.255	0.354	C1	C1
32151195	0.973	0.027	0.255	0.251	0.494	C3	C3
32151237	0.916	0.084	0.482	0.255	0.264	C1	C1
32151360	0.973	0.027	0.433	0.278	0.288	C1	C1
32151361	0.847	0.153	0.494	0.249	0.257	C1	C1
32151371	0.973	0.027	0.238	0.471	0.291	C2	C2
32151373	0.973	0.027	0.258	0.480	0.262	C2	C2
32151412	0.973	0.027	0.479	0.256	0.265	C1	C1
32151427	0.941	0.059	0.258	0.468	0.275	C2	C2
32151439	0.973	0.027	0.291	0.286	0.424	C3	C3
32151443	0.927	0.073	0.250	0.495	0.255	C2	C2
32151444	0.973	0.027	0.494	0.249	0.257	C1	C1
32151521	0.973	0.027	0.333	0.328	0.339	C3	C3
32151523	0.973	0.027	0.467	0.262	0.271	C1	C1
32151524	0.973	0.027	0.270	0.389	0.341	C2	C2
32151525	0.973	0.027	0.319	0.324	0.357	C3	C3
32151528	0.973	0.027	0.243	0.481	0.276	C2	C2
32151567	0.973	0.027	0.255	0.251	0.494	C3	C3
32151580	0.973	0.027	0.255	0.251	0.494	C3	C3
32151582	0.960	0.040	0.250	0.495	0.255	C2	C2
32151584	0.973	0.027	0.265	0.419	0.316	C2	C2
32151622	0.916	0.084	0.494	0.249	0.257	C1	C1
32151626	0.916	0.084	0.494	0.249	0.257	C1	C1
32151629	0.973	0.027	0.264	0.248	0.488	C3	C3
32151635	0.973	0.027	0.362	0.286	0.352	C1	C3
32151689	0.973	0.027	0.494	0.249	0.257	C1	C1
32151698	0.267	0.733	N/A	N/A	N/A	C4	C1
32151742	0.973	0.027	0.261	0.249	0.490	C3	C3
32151745	0.973	0.027	0.494	0.249	0.257	C1	C1
32151749	0.973	0.027	0.494	0.249	0.257	C1	C1
32151760	0.973	0.027	0.243	0.467	0.290	C2	C2
32151762	0.973	0.027	0.290	0.268	0.442	C3	C3
32151768	0.973	0.027	0.276	0.244	0.480	C3	C3
32151771	0.973	0.027	0.479	0.256	0.265	C1	C1
32151782	0.973	0.027	0.432	0.271	0.297	C1	C1
32151808	0.973	0.027	0.266	0.485	0.249	C2	C2
32151819	0.050	0.950	N/A	N/A	N/A	C4	C4
32151822	0.973	0.027	0.316	0.258	0.426	C3	C3
32151824	0.050	0.950	N/A	N/A	N/A	C4	C4
32151831	0.050	0.950	N/A	N/A	N/A	C4	C4
32151858	0.916	0.084	0.300	0.264	0.436	C3	C3
32151872	0.973	0.027	0.487	0.245	0.268	C1	C1
32151900	0.973	0.027	0.246	0.276	0.478	C3	C3
32151920	0.050	0.950	N/A	N/A	N/A	C4	C4
32151922	0.916	0.084	0.494	0.249	0.257	C1	C1
32151944	0.973	0.027	0.236	0.466	0.298	C2	C2
32151967	0.692	0.308	0.494	0.249	0.257	C1	C1
32151974	0.973	0.027	0.494	0.249	0.257	C1	C1
32151975	0.973	0.027	0.479	0.241	0.281	C1	C1
32151981	0.973	0.027	0.494	0.249	0.257	C1	C1
32151985	0.947	0.053	0.479	0.256	0.265	C1	C1
32151987	0.973	0.027	0.255	0.251	0.494	C3	C3
32151989	0.947	0.053	0.494	0.249	0.257	C1	C1
32152008	0.768	0.232	0.283	0.445	0.272	C2	C2
32152017	0.973	0.027	0.436	0.246	0.319	C1	C3
32152082	0.960	0.040	0.286	0.452	0.261	C2	C2
32152088	0.229	0.771	N/A	N/A	N/A	C4	C4
32152097	0.849	0.151	0.278	0.477	0.245	C2	C2
32152103	0.865	0.135	0.256	0.491	0.253	C2	C2
32152109	0.941	0.059	0.494	0.249	0.257	C1	C1
32152113	0.849	0.151	0.250	0.495	0.255	C2	C2
32152126	0.916	0.084	0.307	0.263	0.430	C3	C3
32152142	0.973	0.027	0.249	0.463	0.288	C2	C2
32152171	0.050	0.950	N/A	N/A	N/A	C4	C4
32152187	0.960	0.040	0.250	0.495	0.255	C2	C2
32152199	0.973	0.027	0.459	0.258	0.283	C1	C1
32152208	0.960	0.040	0.278	0.477	0.245	C2	C2
32152217	0.973	0.027	0.465	0.248	0.287	C1	C1
32152254	0.973	0.027	0.487	0.245	0.268	C1	C1
32152272	0.973	0.027	0.494	0.249	0.257	C1	C1
32152273	0.973	0.027	0.494	0.249	0.257	C1	C1
32152274	0.973	0.027	0.256	0.491	0.253	C2	C2
32152276	0.973	0.027	0.417	0.235	0.348	C1	C3
32152285	0.973	0.027	0.268	0.483	0.249	C2	C2
32152286	0.960	0.040	0.494	0.249	0.257	C1	C1
32152287	0.973	0.027	0.238	0.471	0.291	C2	C2
32152288	0.973	0.027	0.359	0.336	0.306	C1	C3
32152290	0.050	0.950	N/A	N/A	N/A	C4	C4
32152338	0.973	0.027	0.238	0.471	0.291	C2	C2
32152352	0.973	0.027	0.471	0.251	0.278	C1	C1
32152354	0.941	0.059	0.494	0.249	0.257	C1	C1
32152363	0.973	0.027	0.264	0.248	0.488	C3	C3
32152368	0.927	0.073	0.494	0.249	0.257	C1	C1
32152379	0.916	0.084	0.251	0.263	0.486	C3	C3
32152383	0.723	0.277	0.494	0.249	0.257	C1	C1
32152401	0.973	0.027	0.428	0.281	0.291	C1	C1
32160024	0.973	0.027	0.494	0.249	0.257	C1	C1
32160033	0.973	0.027	0.283	0.359	0.359	C2	C3
32160039	0.050	0.950	N/A	N/A	N/A	C4	C4
32160112	0.528	0.472	0.494	0.249	0.257	C1	C1
32160114	0.973	0.027	0.283	0.359	0.359	C2	C3
32160115	0.973	0.027	0.266	0.485	0.249	C2	C2
32160116	0.973	0.027	0.318	0.248	0.434	C3	C3
32160124	0.973	0.027	0.238	0.470	0.292	C2	C2
32160129	0.973	0.027	0.243	0.466	0.291	C2	C2
32160130	0.973	0.027	0.264	0.248	0.488	C3	C3
32160135	0.973	0.027	0.238	0.471	0.291	C2	C2
32160136	0.973	0.027	0.255	0.251	0.494	C3	C3
32160192	0.973	0.027	0.313	0.308	0.379	C3	C3
32160202	0.973	0.027	0.255	0.251	0.494	C3	C3
32160237	0.973	0.027	0.318	0.248	0.434	C3	C3
32160248	0.916	0.084	0.494	0.249	0.257	C1	C1
32160254	0.973	0.027	0.242	0.478	0.281	C2	C2
32160255	0.973	0.027	0.283	0.412	0.305	C2	C2
32160257	0.973	0.027	0.486	0.244	0.270	C1	C1
32160458	0.973	0.027	0.267	0.247	0.487	C3	C3
32160466	0.973	0.027	0.494	0.249	0.257	C1	C1
32160475	0.973	0.027	0.255	0.251	0.494	C3	C3
32160492	0.973	0.027	0.373	0.274	0.353	C1	C1
32160616	0.960	0.040	0.297	0.292	0.411	C3	C3
32160642	0.973	0.027	0.443	0.250	0.306	C1	C1
32160644	0.973	0.027	0.494	0.249	0.257	C1	C1
32160659	0.973	0.027	0.244	0.467	0.289	C2	C2
32160666	0.050	0.950	N/A	N/A	N/A	C4	C4
32160688	0.960	0.040	0.266	0.485	0.249	C2	C2
32160695	0.916	0.084	0.444	0.282	0.274	C1	C1
32160696	0.960	0.040	0.260	0.489	0.252	C2	C2
32160697	0.925	0.075	0.256	0.491	0.253	C2	C2
32160739	0.973	0.027	0.248	0.446	0.306	C2	C2
32160743	0.973	0.027	0.255	0.251	0.494	C3	C3
32160744	0.960	0.040	0.284	0.473	0.243	C2	C2
32160771	0.973	0.027	0.494	0.249	0.257	C1	C1
32160961	0.973	0.027	0.494	0.249	0.257	C1	C1
32161002	0.973	0.027	0.261	0.249	0.490	C3	C3
32161003	0.973	0.027	0.377	0.271	0.352	C1	C1
32161006	0.050	0.950	N/A	N/A	N/A	C4	C4
32161016	0.050	0.950	N/A	N/A	N/A	C4	C4
32161047	0.973	0.027	0.419	0.261	0.320	C1	C1
32161050	0.821	0.179	0.366	0.322	0.312	C1	C1
32161066	0.947	0.053	0.307	0.302	0.390	C3	C3
32161070	0.973	0.027	0.238	0.470	0.292	C2	C2
32161111	0.253	0.747	N/A	N/A	N/A	C4	C4
32161120	0.973	0.027	0.473	0.250	0.277	C1	C1
32161123	0.973	0.027	0.280	0.260	0.460	C3	C3
32161133	0.692	0.308	0.494	0.249	0.257	C1	C1
32161310	0.973	0.027	0.272	0.442	0.285	C2	C2
32161336	0.973	0.027	0.296	0.274	0.430	C3	C3
32161356	0.960	0.040	0.243	0.481	0.275	C2	C2
32161452	0.960	0.040	0.306	0.424	0.270	C2	C1
32161460	0.050	0.950	N/A	N/A	N/A	C4	C4
32161464	0.973	0.027	0.426	0.266	0.308	C1	C1
32170059	0.947	0.053	0.466	0.262	0.271	C1	C1
32170279	0.973	0.027	0.255	0.251	0.494	C3	C3
32170327	0.973	0.027	0.260	0.489	0.252	C2	C2
32170328	0.973	0.027	0.438	0.276	0.286	C1	C1
32170336	0.973	0.027	0.247	0.488	0.265	C2	C2
32170339	0.050	0.950	N/A	N/A	N/A	C4	C4
32170346	0.973	0.027	0.255	0.251	0.494	C3	C3
