# Supplementary material for: A new molecular classification to drive precision treatment strategies in primary Sjögren’s syndrome
Source: Nat Commun. 2021 Jun 10;12:3523. doi: 10.1038/s41467-021-23472-7 (PMC8192578; doi:10.1038/s41467-021-23472-7)
Supplement: Supplementary file 13 — Supplementary Data 10 [file 41467_2021_23472_MOESM13_ESM.xlsx]

## Sheet: Supplementary Data 10
Supplementary Data 10: Probability table to belong to one of the 4 clusters assigned by the composite model for the 37 patients of the inception cohort. The two columns Non-C4 and C4 prediction probabilities display the output of the first model, discriminating between C4 and all the other clusters. The columns C1, C2 and C3 prediction probabilities display the output of the second model, discrim…
Patient ID	Non-C4 prediction probability	C4 prediction probability	C1 prediction probability	C2 prediction probability	C3 prediction probability	Predicted cluster
32150052	0.927	0.073	0.310	0.287	0.403	C3
32150056	0.960	0.040	0.295	0.353	0.352	C2
32150134	0.050	0.950	N/A	N/A	N/A	C4
32150928	0.755	0.245	0.372	0.321	0.307	C1
32150934	0.050	0.950	N/A	N/A	N/A	C4
32150935	0.672	0.328	0.372	0.321	0.307	C1
32150944	0.050	0.950	N/A	N/A	N/A	C4
32150947	0.528	0.472	0.480	0.241	0.279	C1
32150950	0.973	0.027	0.282	0.261	0.457	C3
32150952	0.267	0.733	N/A	N/A	N/A	C4
32151014	0.941	0.059	0.480	0.241	0.279	C1
32151017	0.267	0.733	N/A	N/A	N/A	C4
32151047	0.973	0.027	0.276	0.307	0.417	C3
32151048	0.960	0.040	0.405	0.276	0.319	C1
32151050	0.960	0.040	0.302	0.339	0.359	C3
32151143	0.973	0.027	0.494	0.249	0.257	C1
32151432	0.855	0.145	0.329	0.390	0.281	C2
32151433	0.973	0.027	0.367	0.256	0.377	C3
32151572	0.973	0.027	0.279	0.243	0.478	C3
32151668	0.973	0.027	0.263	0.413	0.324	C2
32151738	0.927	0.073	0.480	0.241	0.279	C1
32151942	0.973	0.027	0.480	0.241	0.279	C1
32152025	0.941	0.059	0.413	0.272	0.315	C1
32152238	0.821	0.179	0.270	0.423	0.307	C2
32152430	0.960	0.040	0.480	0.241	0.279	C1
32160214	0.267	0.733	N/A	N/A	N/A	C4
32160215	0.960	0.040	0.274	0.336	0.390	C3
32160221	0.896	0.104	0.480	0.241	0.279	C1
32160439	0.692	0.308	0.480	0.241	0.279	C1
32160509	0.960	0.040	0.411	0.289	0.299	C1
32161090	0.672	0.328	0.282	0.416	0.302	C2
32161136	0.449	0.551	N/A	N/A	N/A	C4
32161138	0.960	0.040	0.464	0.248	0.287	C1
32161139	0.927	0.073	0.494	0.249	0.257	C1
32161284	0.927	0.073	0.377	0.279	0.343	C1
32161330	0.267	0.733	N/A	N/A	N/A	C4
32151707	0.960	0.040	0.326	0.381	0.293	C2
