# Supplementary material for: A new molecular classification to drive precision treatment strategies in primary Sjögren’s syndrome
Source: Nat Commun. 2021 Jun 10;12:3523. doi: 10.1038/s41467-021-23472-7 (PMC8192578; doi:10.1038/s41467-021-23472-7)
Supplement: Supplementary file 14 — Supplementary Data 11 [file 41467_2021_23472_MOESM14_ESM.xlsx]

## Sheet: Supplementary Data 11
Supplementary Data 11: Numbers of differentially methylated positions (DMPs) and genes obtained with 4 different thresholds of Δbeta. Whole blood methylation analysis was performed for 226 pSS patients (C1: 81, C2: 57, C3: 62 and C4: 26) and 175 healthy volunteers (HV) doing pairwise comparison between each cluster and HV applying a Benjamini Hochberg FDR < 0.1 and 4 different thesholds of Δbeta …
		C1 (n=81)	C2 (n=57)	C3 (n=62)	C4 (n=26)
abs(ΔBeta) >0.05	DMPs	1508	7	759	17150
	Genes	918	6	482	6256
abs(ΔBeta) >0.075	DMPs	145	2	96	8445
	Genes	87	2	56	4711
abs(ΔBeta) >0.1	DMPs	37	0	38	4575
	Genes	24	0	26	2270
abs(ΔBeta) >0.15	DMPs	13	0	17	1194
	Genes	10	0	11	761
