# Supplementary material for: A new molecular classification to drive precision treatment strategies in primary Sjögren’s syndrome
Source: Nat Commun. 2021 Jun 10;12:3523. doi: 10.1038/s41467-021-23472-7 (PMC8192578; doi:10.1038/s41467-021-23472-7)
Supplement: Supplementary file 15 — Supplementary Data 12 [file 41467_2021_23472_MOESM15_ESM.xlsx]

## Sheet: Supplementary Data 12
Supplementary Data 12: Mediane distribution of blood cell subsets in frequency (0-100%). Cell subset distribution was assessed by flow cytometry for 283 patients (C1: 96, C2: 71, C3: 80 and C4: 36) and 309 HV. Statistical significance was determined by Kruskal-Wallis test. The statistics presented are median and IQR.
	N	C1,	C2,	C3,	C4,	CTRL,	p-value2
		N = 961	N = 711	N = 801	N = 361	N = 3091
CLASSICAL MONOCYTES IN MONOCYTES	592	75 (70, 82)	84 (79, 87)	74 (70, 82)	83 (78, 89)	85 (80, 88)	<0.001
NON CLASSICAL MONOCYTES IN MONOCYTES	592	2.16 (0.91, 2.91)	2.11 (1.46, 3.42)	2.35 (1.25, 3.46)	1.35 (0.46, 2.30)	2.07 (1.31, 2.93)	0.018
INTERMEDIATE MONOCYTES IN MONOCYTES	592	20 (14, 25)	11 (8, 15)	20 (14, 25)	12 (8, 19)	10 (8, 14)	<0.001
EOSINOPHILS IN PMN	592	2.20 (1.27, 3.62)	3.13 (2.06, 4.81)	2.68 (1.52, 4.34)	1.24 (0.63, 2.32)	3.14 (1.82, 4.66)	<0.001
NEUTROPHILS IN PMN	592	97.45 (96.19, 98.43)	96.80 (95.00, 97.76)	96.86 (95.29, 98.28)	98.59 (97.58, 99.20)	96.68 (95.02, 98.04)	<0.001
LOW LDGS IN LEUCOCYTES	592	0.0000 (0.0000, 0.0000)	0.0000 (0.0000, 0.0000)	0.0000 (0.0000, 0.0000)	0.0000 (0.0000, 0.0000)	0.0000 (0.0000, 0.0000)	0.10
B CELLS IN LEUCOCYTES	592	3.01 (1.62, 4.43)	3.01 (1.83, 4.56)	4.44 (3.15, 6.60)	1.06 (0.61, 1.88)	3.22 (2.33, 4.29)	<0.001
NK CELLS IN LEUCOCYTES	592	1.81 (1.39, 2.53)	2.46 (1.44, 3.98)	2.45 (1.66, 3.70)	1.50 (0.84, 2.21)	3.28 (2.20, 4.42)	<0.001
T CELLS IN LEUCOCYTES	592	18 (13, 22)	21 (17, 26)	23 (19, 28)	10 (7, 14)	22 (18, 26)	<0.001
NK LIKE T CELLS IN T CELLS	592	5.1 (2.5, 8.9)	7.1 (4.5, 9.4)	5.0 (2.1, 7.3)	5.9 (3.2, 11.1)	6.4 (3.8, 11.3)	<0.001
CD4+ T CELLS IN T CELLS	592	60 (50, 74)	64 (56, 69)	64 (55, 71)	65 (53, 74)	63 (57, 71)	0.8
CD56hi CD16lo IN NKCELLS	592	6.9 (4.1, 11.4)	4.6 (2.7, 7.8)	7.1 (3.4, 11.2)	4.0 (2.2, 6.6)	3.8 (2.5, 6.0)	<0.001
CD56lo CD16hi IN NKCELLS	592	88 (81, 92)	90 (86, 94)	88 (81, 93)	91 (87, 94)	92 (89, 95)	<0.001
CD8- CD4- T CELLS IN T CELLS	592	2.14 (1.47, 3.07)	1.67 (1.17, 2.30)	2.28 (1.44, 3.50)	1.67 (1.05, 2.61)	2.00 (1.36, 2.97)	0.021
CD8+ CD4+ T CELLS IN T CELLS	592	0.86 (0.54, 1.45)	0.95 (0.54, 1.79)	0.76 (0.47, 1.36)	1.10 (0.62, 1.84)	1.05 (0.68, 1.94)	0.004
CD8+ T CELLS IN T CELLS	592	27 (19, 36)	24 (19, 31)	26 (21, 33)	24 (16, 32)	24 (19, 29)	0.062
LYMPHOCYTES IN LEUCOCYTES	592	23 (18, 27)	27 (23, 34)	31 (26, 38)	13 (9, 18)	29 (25, 34)	<0.001
MONOCYTES IN LEUCOCYTES	592	8.20 (6.90, 9.56)	7.63 (5.91, 8.68)	9.34 (6.88, 10.91)	5.32 (3.66, 6.82)	6.84 (5.64, 8.23)	<0.001
PMN IN LEUCOCYTES	592	65 (60, 72)	62 (55, 66)	56 (50, 62)	80 (73, 86)	61 (55, 67)	<0.001
BASOPHILS IN LEUCOCYTES	592	0.73 (0.46, 1.07)	0.97 (0.65, 1.52)	0.84 (0.51, 1.18)	0.54 (0.27, 0.86)	0.84 (0.62, 1.27)	<0.001
CD1- CD141- IN mDC	592	15 (9, 28)	12 (7, 20)	18 (9, 29)	14 (8, 22)	9 (5, 15)	<0.001
DC IN LEUCOCYTES	592	1.34 (0.80, 1.91)	1.24 (0.87, 2.39)	1.59 (1.01, 2.60)	0.66 (0.29, 1.22)	1.28 (0.94, 1.79)	<0.001
mDC IN DC	592	86 (80, 89)	83 (76, 88)	82 (78, 87)	80 (65, 84)	78 (70, 84)	<0.001
mDC1 IN mDC	592	1.8 (0.8, 3.6)	4.7 (2.5, 8.0)	2.3 (1.2, 4.2)	2.9 (1.6, 5.0)	3.8 (2.0, 7.2)	<0.001
mDC2 IN mDC	592	69 (58, 80)	67 (57, 73)	66 (57, 73)	67 (57, 77)	68 (59, 77)	0.2
PDC IN DC	592	6 (4, 11)	9 (6, 12)	8 (5, 12)	9 (5, 14)	14 (10, 19)	<0.001
1 Statistics presented: Median (IQR)
2 Statistical tests performed: Kruskal-Wallis test
