# Supplementary material for: A new molecular classification to drive precision treatment strategies in primary Sjögren’s syndrome
Source: Nat Commun. 2021 Jun 10;12:3523. doi: 10.1038/s41467-021-23472-7 (PMC8192578; doi:10.1038/s41467-021-23472-7)
Supplement: Supplementary file 16 — Supplementary Data 13 [file 41467_2021_23472_MOESM16_ESM.xlsx]

## Sheet: Supplementary Data 13
Supplementary Data 13: Median distribution of blood cell subsets in absolute numbers. Cell subset distribution was assessed by flow cytometry for 283 patients (C1: 96, C2: 71, C3: 80 and C4: 36) and 309 HV. Statistical significance was determined by Kruskal-Wallis test. The statistics presented are median and interquartile range (IQR).
	N	C1,	C2,	C3,	C4,	CTRL,	p-value2
		N = 961	N = 711	N = 801	N = 361	N = 3091
CLASSICAL MONOCYTES IN MONOCYTES	592	274 (213, 390)	311 (220, 429)	246 (190, 331)	322 (189, 423)	313 (247, 402)	0.001
NON CLASSICAL MONOCYTES IN MONOCYTES	592	8 (4, 12)	8 (4, 13)	8 (5, 12)	5 (2, 9)	8 (5, 13)	0.083
INTERMEDIATE MONOCYTES IN MONOCYTES	592	72 (52, 102)	44 (28, 59)	64 (41, 94)	40 (24, 74)	38 (27, 60)	<0.001
EOSINOPHILS IN PMN	592	64 (40, 110)	92 (70, 188)	56 (34, 97)	80 (34, 124)	105 (62, 178)	<0.001
NEUTROPHILS IN PMN	592	3,250 (2,380, 4,218)	2,986 (2,165, 4,230)	2,230 (1,620, 2,931)	5,638 (4,587, 7,344)	3,442 (2,576, 4,548)	<0.001
LOW LDGS IN LEUCOCYTES	592	0.00 (0.00, 0.00)	0.00 (0.00, 0.03)	0.00 (0.00, 0.00)	0.00 (0.00, 0.00)	0.00 (0.00, 0.00)	0.033
B CELLS IN LEUCOCYTES	592	141 (72, 221)	169 (88, 271)	198 (111, 290)	89 (44, 158)	184 (131, 279)	<0.001
NK CELLS IN LEUCOCYTES	592	94 (62, 137)	122 (84, 226)	101 (55, 188)	114 (60, 175)	190 (133, 276)	<0.001
T CELLS IN LEUCOCYTES	592	850 (593, 1,166)	1,068 (803, 1,644)	926 (660, 1,257)	699 (451, 1,177)	1,270 (977, 1,671)	<0.001
NK LIKE T CELLS IN T CELLS	592	40 (16, 84)	80 (44, 129)	36 (17, 70)	40 (18, 92)	84 (48, 144)	<0.001
CD4+ T CELLS IN T CELLS	592	490 (365, 700)	686 (456, 1,013)	535 (371, 850)	424 (302, 625)	795 (581, 1,061)	<0.001
CD56hi CD16lo IN NKCELLS	592	6.5 (3.0, 10.0)	6.0 (4.0, 8.5)	6.0 (4.0, 10.2)	4.0 (1.8, 6.0)	7.0 (5.0, 11.0)	<0.001
CD56lo CD16hi IN NKCELLS	592	81 (49, 118)	110 (72, 209)	89 (45, 168)	102 (56, 154)	175 (118, 261)	<0.001
CD8- CD4- T CELLS IN T CELLS	592	19 (11, 30)	19 (10, 30)	20 (13, 31)	12 (5, 19)	26 (15, 43)	<0.001
CD8+ CD4+ T CELLS IN T CELLS	592	8 (3, 15)	12 (6, 20)	7 (5, 11)	8 (4, 12)	15 (8, 29)	<0.001
CD8+ T CELLS IN T CELLS	592	198 (128, 363)	297 (205, 386)	238 (177, 335)	169 (91, 290)	301 (221, 444)	<0.001
LYMPHOCYTES IN LEUCOCYTES	592	1,131 (784, 1,502)	1,472 (1,033, 2,059)	1,260 (922, 1,718)	957 (635, 1,468)	1,686 (1,329, 2,181)	<0.001
MONOCYTES IN LEUCOCYTES	592	378 (311, 524)	398 (304, 507)	356 (276, 446)	366 (267, 526)	398 (324, 504)	0.2
PMN IN LEUCOCYTES	592	3,348 (2,430, 4,296)	3,206 (2,288, 4,382)	2,288 (1,703, 3,058)	5,781 (4,608, 7,486)	3,576 (2,705, 4,749)	<0.001
BASOPHILS IN LEUCOCYTES	592	34 (20, 57)	56 (36, 95)	32 (20, 58)	42 (23, 66)	48 (35, 78)	<0.001
CD1- CD141- IN mDC	592	7 (3, 17)	7 (3, 18)	8 (3, 21)	4 (1, 16)	5 (2, 10)	<0.001
DC IN LEUCOCYTES	592	59 (40, 94)	68 (44, 120)	64 (44, 98)	48 (22, 81)	73 (52, 100)	0.004
mDC IN DC	592	50 (34, 84)	58 (36, 94)	52 (37, 82)	40 (18, 70)	56 (39, 80)	0.069
mDC1 IN mDC	592	1.0 (0.4, 2.0)	3.0 (1.0, 5.5)	1.0 (0.5, 3.0)	1.0 (0.4, 2.0)	2.0 (1.0, 4.0)	<0.001
mDC2 IN mDC	592	32 (22, 57)	37 (23, 64)	36 (22, 49)	25 (12, 45)	37 (26, 60)	0.031
PDC IN DC	592	4 (2, 7)	6 (4, 10)	5 (3, 9)	3 (2, 9)	10 (6, 16)	<0.001
1 Statistics presented: Median (IQR)
2 Statistical tests performed: Kruskal-Wallis test
