# Supplementary material for: A new molecular classification to drive precision treatment strategies in primary Sjögren’s syndrome
Source: Nat Commun. 2021 Jun 10;12:3523. doi: 10.1038/s41467-021-23472-7 (PMC8192578; doi:10.1038/s41467-021-23472-7)
Supplement: Supplementary file 17 — Supplementary Data 14 [file 41467_2021_23472_MOESM17_ESM.xlsx]

## Sheet: Supplementary Data 14
Supplementary Data 14: Descriptive statistics of cytokine expression in the different clusters. Cytokine expressions were mesured on serum samples for 283 patients (C1: 67, C2: 48, C3: 61 and C4: 16) and 170 HV. CXCL13/BLC, FAS Ligand, GDF15, CXCL10/IP-10, MCP-2, MCP-4, MIP-1, MMP-8, CCL17/TARC, IL-1 RII, TNF-RI and IL1-RA were measured using the Luminex system. Soluble MMP-2, CRP, TNFα, IL-6, BA…
	N	C1,	C2,	C3,	C4,	Control,	p-value
		N = 671	N = 481	N = 611	N = 161	N = 1701	2
BAFF (pg/mL)	326	6.02 (5.93, 6.18)	5.88 (3.01, 6.05)	6.01 (5.94, 6.09)	5.87 (5.72, 5.97)	5.97 (5.88, 6.05)	<0.001
MD		3	6	9	1	17
CXCL13/BLC (pg/mL)	228	2.08 (1.90, 2.25)	1.90 (1.76, 2.09)	1.91 (1.82, 2.06)	2.04 (1.92, 2.12)	1.80 (1.69, 1.89)	<0.001
MD		23	12	12	4	83
CRP (pg/mL)	50	6.01 (5.73, 6.59)	5.92 (5.56, 6.26)	6.02 (5.75, 6.38)	5.94 (5.89, 6.69)	5.95 (5.54, 6.34)	>0.9
MD		61	38	55	13	145
FAS-LIGAND (pg/mL)	229	1.63 (1.45, 1.75)	1.62 (1.44, 1.71)	1.64 (1.50, 1.73)	1.54 (1.43, 1.60)	1.62 (1.52, 1.73)	0.3
MD		23	13	11	4	82
GDF15 (pg/mL)	229	2.95 (2.77, 3.09)	2.92 (2.82, 3.05)	2.89 (2.77, 3.08)	3.01 (2.88, 3.16)	2.75 (2.59, 2.88)	<0.001
MD		24	12	11	4	82
IL-1RA (pg/mL)	230	3.06 (2.86, 3.25)	2.82 (2.75, 2.91)	2.85 (2.75, 3.05)	3.03 (2.91, 3.17)	2.90 (2.77, 3.07)	<0.001
MD		23	12	11	4	82
IL-1RII (pg/mL)	230	3.76 (3.71, 3.84)	3.84 (3.77, 3.89)	3.75 (3.63, 3.81)	3.89 (3.82, 3.93)	3.84 (3.78, 3.90)	<0.001
MD		23	12	11	4	82
IL-6 (pg/mL)	315	3.42 (3.26, 3.64)	3.18 (0.34, 3.41)	3.29 (3.05, 3.48)	3.29 (2.84, 3.54)	3.26 (3.05, 3.47)	0.009
MD		4	6	9	1	27
CXCL10/IP-10 (pg/mL)	230	1.68 (1.41, 1.82)	1.37 (1.17, 1.54)	1.60 (1.49, 1.76)	1.40 (1.16, 1.67)	1.30 (1.15, 1.41)	<0.001
MD		23	12	11	4	82
MCP-2 (pg/mL)	230	2.01 (1.80, 2.12)	1.83 (1.64, 1.92)	1.93 (1.83, 2.02)	1.93 (1.86, 1.97)	1.82 (1.71, 1.94)	<0.001
MD		23	12	11	4	82
MCP-4 (pg/mL)	230	2.23 (2.07, 2.37)	2.17 (2.07, 2.33)	2.17 (1.96, 2.28)	2.16 (2.03, 2.35)	2.18 (2.08, 2.27)	0.6
MD		23	12	11	4	82
MIP-1 (pg/mL)	198	2.17 (1.95, 2.55)	2.18 (1.95, 2.54)	2.02 (1.91, 2.35)	2.18 (1.98, 2.62)	2.20 (2.06, 2.52)	0.2
MD		30	17	19	5	93
MMP-2 (pg/mL)	53	5.77 (5.60, 5.83)	5.60 (5.55, 5.63)	5.69 (5.65, 5.77)	5.56 (5.50, 5.65)	5.65 (5.57, 5.78)	0.2
MD		60	38	55	12	144
MMP-8 (pg/mL)	229	3.30 (3.09, 3.49)	3.34 (3.19, 3.47)	3.21 (2.92, 3.41)	3.80 (3.41, 4.00)	3.56 (3.37, 3.76)	<0.001
MD		23	12	12	4	82
CCL17/TARC (pg/mL)	230	2.79 (2.62, 2.93)	2.89 (2.72, 2.95)	2.70 (2.46, 2.94)	2.92 (2.62, 3.05)	2.67 (2.48, 2.85)	0.009
MD		23	12	11	4	82
TGF-β (pg/mL)	326	7.98 (7.66, 8.15)	8.00 (4.55, 8.10)	8.00 (7.85, 8.09)	7.95 (7.80, 8.04)	8.07 (7.93, 8.19)	0.018
MD		3	6	9	1	17
TNFα (pg/mL)	51	1.03 (0.88, 1.12)	0.97 (0.57, 1.02)	0.79 (0.70, 0.89)	0.90 (0.57, 1.28)	0.75 (0.64, 0.86)	0.2
MD		60	39	55	12	145
TNF-RI (pg/mL)	230	3.69 (3.58, 3.85)	3.67 (3.58, 3.74)	3.63 (3.52, 3.74)	3.69 (3.61, 3.83)	3.64 (3.58, 3.72)	0.2
MD		23	12	11	4	82
1 Statistics presented: Median (IQR)
2 Statistical tests performed: Kruskal-Wallis test
MD: Missing Data
	N	C1,	C2,	C3,	C4,	Control,	p-value
		N = 421	N = 331	N = 331	N = 101	N = 1071	2
IFNα (fg/mL)	225	807 (177, 1,744)	49 (49, 49)	530 (106, 1,033)	49 (49, 49)	49 (49, 49)	<0.001
1 Statistics presented: Median (IQR)
2 Statistical tests performed: Kruskal-Wallis test
